# Supplementary material for: Aqua­(4-carb­oxy­pyridine-2,6-dicarboxyl­ato-κ3 O 2,N,O 6)(1,10-phenanthroline-κ2 N,N′)nickel(II)
Source: Acta Crystallogr Sect E Struct Rep Online. 2011 Jul 9;67(Pt 8):m1043. doi: 10.1107/S1600536811026055 (PMC3212132; doi:10.1107/S1600536811026055)
Supplement: Supplementary file 1 [file e-67-m1043-sup1.cif]

##############################################################################
#                                                                            #
# This CIF contains the data in a paper accepted for publication in          #
# Acta Crystallographica Section E. It conforms to the requirements of       #
# Notes for Authors for Acta Crystallographica Section E, and has been       #
# peer reviewed under the auspices of the IUCr Commission on Journals.       #
#                                                                            #
# Full details of the Crystallographic Information File format               #
# are given in the paper "The Crystallographic Information File (CIF):       #
# a New Standard Archive File for Crystallography" by S. R. Hall, F. H.      #
# Allen and I. D. Brown [Acta Cryst. (1991), A47, 655-685].                  #
#                                                                            #
# The current version of the core CIF dictionary is obtainable from          #
# ftp://ftp.iucr.org/pub/cif_core.dic.                                       #
#                                                                            #
# Software is freely available for graphical display of the structure(s)     #
# in this CIF. For information consult the CIF software page                 #
# http://www.iucr.org/resources/cif/software.                                #
#                                                                            #
# This file may be used for bona fide research purposes within the           #
# scientific community so long as proper attribution is given to the journal # 
# article from which it was obtained.                                        #
#                                                                            #
##############################################################################
data_global
_audit_creation_method     'form.cif (version 2.0)'
_journal_data_validation_number     ?
_journal_date_recd_electronic     2011-06-13
_journal_date_accepted     2011-07-01
_journal_name_full     'Acta Crystallographica, Section E'
_journal_year     2011
_journal_volume     67
_journal_issue      8
_journal_page_first     m1043
_journal_page_last     m1043
_journal_paper_category     QM
_journal_coeditor_code     PV2419
_publ_contact_author_name     'Jian-li Lin'
_publ_contact_author_address
;
   Center of Applied Solid State Chemistry Research
   Ningbo University
   Ningbo, Zhejiang
   315211, People's Republic of China
;
_publ_contact_author_email     'linjianli@nbu.edu.cn'
_publ_contact_author_fax     '86 574 87600791'
_publ_contact_author_phone     '86 574 87600791'
_publ_section_title
;\
Aqua(4-carboxypyridine-2,6-dicarboxylato-\k^3^<i>O</i>^2^,<i>N</i>,<i>O</i>^6^)\
(1,10-phenanthroline-\k^2^<i>N</i>,<i>N</i>')nickel(II)
;
loop_
    _publ_author_name
    _publ_author_footnote
    _publ_author_address
    'Qin Zou' ?
;
   Center of Applied Solid State Chemistry Research
   Ningbo University
   Ningbo, Zhejiang 315211, People's Republic of China
;
    'Jian-fei Wang' ?
;
   Center of Applied Solid State Chemistry Research
   Ningbo University
   Ningbo, Zhejiang 315211, People's Republic of China
;
    'Jian-li Lin' ?
;
   Center of Applied Solid State Chemistry Research
   Ningbo University
   Ningbo, Zhejiang 315211, People's Republic of China
;
data_I
_audit_creation_method     SHELXL-97
_chemical_name_systematic
;
Aqua(4-carboxypyridine-2,6-dicarboxylato-
\k^3^<i>O</i>^2^,<i>N</i>,<i>O</i>^6^)(1,10-phenanthroline-
\k^2^<i>N</i>,<i>N</i>')nickel(II)
;
_chemical_name_common     ?
_chemical_formula_moiety     'C20 H13 N3 Ni O7'
_chemical_formula_sum     'C20 H13 N3 Ni O7'
_chemical_formula_iupac     '[Ni (C8 H3 N O6) (C12 H8 N2) (H2 O)]'
_chemical_formula_weight     466.04
_chemical_melting_point     ?
_symmetry_cell_setting     monoclinic
_symmetry_space_group_name_H-M     'P 21/c'
_symmetry_space_group_name_Hall     '-P 2ybc'
loop_
    _symmetry_equiv_pos_as_xyz
    'x, y, z'
    '-x, y+1/2, -z+1/2'
    '-x, -y, -z'
    'x, -y-1/2, z-1/2'
_cell_length_a     6.8387(14)
_cell_length_b     13.421(3)
_cell_length_c     19.676(4)
_cell_angle_alpha     90.00
_cell_angle_beta     91.87(3)
_cell_angle_gamma     90.00
_cell_volume     1805.0(6)
_cell_formula_units_Z     4
_cell_measurement_reflns_used     10705
_cell_measurement_theta_min     3.04
_cell_measurement_theta_max     27.43
_cell_measurement_temperature     293(2)
_exptl_crystal_description     chip
_exptl_crystal_colour     green
_exptl_crystal_size_max     0.240
_exptl_crystal_size_mid     0.220
_exptl_crystal_size_min     0.100
_exptl_crystal_density_diffrn     1.715
_exptl_crystal_density_meas     ?
_exptl_crystal_density_method     'not measured'
_exptl_crystal_F_000     952
_exptl_absorpt_coefficient_mu     1.129
_exptl_absorpt_correction_type     multi-scan
_exptl_absorpt_process_details     '(ABSCOR; Higashi, 1995)'
_exptl_absorpt_correction_T_min     0.763
_exptl_absorpt_correction_T_max     0.893
_exptl_special_details
;
 ?
;
_diffrn_ambient_temperature     293(2)
_diffrn_radiation_type     MoK\a
_diffrn_radiation_wavelength     0.71073
_diffrn_radiation_source     'fine-focus sealed tube'
_diffrn_radiation_monochromator     graphite
_diffrn_measurement_device_type     'Rigaku R-AXIS RAPID'
_diffrn_measurement_method     '\w scan'
_diffrn_detector_area_resol_mean     0
_diffrn_reflns_number     17250
_diffrn_reflns_av_R_equivalents     0.0535
_diffrn_reflns_av_sigmaI/netI     0.0462
_diffrn_reflns_theta_min     3.04
_diffrn_reflns_theta_max     27.46
_diffrn_reflns_theta_full     27.46
_diffrn_measured_fraction_theta_max     0.984
_diffrn_measured_fraction_theta_full     0.984
_diffrn_reflns_limit_h_min     -8
_diffrn_reflns_limit_h_max     7
_diffrn_reflns_limit_k_min     -17
_diffrn_reflns_limit_k_max     17
_diffrn_reflns_limit_l_min     -25
_diffrn_reflns_limit_l_max     24
_diffrn_standards_number     0
_diffrn_standards_interval_count     ?
_diffrn_standards_interval_time     0
_diffrn_standards_decay_%     0
_refine_special_details
;
Refinement of <i>F</i>^2^ against ALL reflections. The weighted <i>R</i>-factor
<i>wR</i> and goodness of fit <i>S</i> are based on <i>F</i>^2^, conventional
<i>R</i>-factors <i>R</i> are based on <i>F</i>, with <i>F</i> set to zero for
negative <i>F</i>^2^. The threshold expression of <i>F</i>^2^ >
\s(<i>F</i>^2^) is used only for calculating <i>R</i>-factors(gt) <i>etc</i>.
and is not relevant to the choice of reflections for refinement.
<i>R</i>-factors based on <i>F</i>^2^ are statistically about twice as large
as those based on <i>F</i>, and <i>R</i>- factors based on ALL data will be
even larger.
;
_reflns_number_total     4058
_reflns_number_gt     2573
_reflns_threshold_expression     I>2\s(I)
_refine_ls_structure_factor_coef     Fsqd
_refine_ls_matrix_type     full
_refine_ls_R_factor_all     0.1022
_refine_ls_R_factor_gt     0.0443
_refine_ls_wR_factor_gt     0.0835
_refine_ls_wR_factor_ref     0.1417
_refine_ls_goodness_of_fit_ref     1.192
_refine_ls_restrained_S_all     1.192
_refine_ls_number_reflns     4058
_refine_ls_number_parameters     280
_refine_ls_number_restraints     0
_refine_ls_hydrogen_treatment     constr
_refine_ls_weighting_scheme     calc
_refine_ls_weighting_details
         'calc w=1/[\s^2^(Fo^2^)+(0.0123P)^2^+8.1487P] where P=(Fo^2^+2Fc^2^)/3'
_atom_sites_solution_hydrogens     geom
_atom_sites_solution_primary     direct
_atom_sites_solution_secondary     difmap
_refine_ls_shift/su_max     0.000
_refine_ls_shift/su_mean     0.000
_refine_diff_density_max     1.341
_refine_diff_density_min     -1.522
_refine_ls_extinction_method     none
_refine_ls_extinction_coef     ?
loop_
    _atom_type_symbol
    _atom_type_description
    _atom_type_scat_dispersion_real
    _atom_type_scat_dispersion_imag
    _atom_type_scat_source
    'C' 'C' 0.0033 0.0016
                         'International Tables Vol C Tables 4.2.6.8 and 6.1.1.4'
    'H' 'H' 0.0000 0.0000
                         'International Tables Vol C Tables 4.2.6.8 and 6.1.1.4'
    'N' 'N' 0.0061 0.0033
                         'International Tables Vol C Tables 4.2.6.8 and 6.1.1.4'
    'O' 'O' 0.0106 0.0060
                         'International Tables Vol C Tables 4.2.6.8 and 6.1.1.4'
    'Ni' 'Ni' 0.3393 1.1124
                         'International Tables Vol C Tables 4.2.6.8 and 6.1.1.4'
_computing_data_collection     'RAPID-AUTO (Rigaku, 1998)'
_computing_cell_refinement     'RAPID-AUTO (Rigaku, 1998)'
_computing_data_reduction     'CrystalStructure (Rigaku/MSC, 2004)'
_computing_structure_solution     'SHELXS97 (Sheldrick, 2008)'
_computing_structure_refinement     'SHELXL97 (Sheldrick, 2008)'
_computing_molecular_graphics     'SHELXTL (Sheldrick, 2008)'
_computing_publication_material     'SHELXL97 (Sheldrick, 2008)'
loop_
    _atom_site_type_symbol
    _atom_site_label
    _atom_site_fract_x
    _atom_site_fract_y
    _atom_site_fract_z
    _atom_site_U_iso_or_equiv
    _atom_site_adp_type
    _atom_site_calc_flag
    _atom_site_refinement_flags
    _atom_site_occupancy
    _atom_site_symmetry_multiplicity
    _atom_site_disorder_assembly
    _atom_site_disorder_group
    Ni Ni1 0.26648(9) 0.77711(4) 0.53877(3) 0.02863(18) Uani d . 1 1 . .
    N N1 0.2227(6) 0.8906(3) 0.60244(19) 0.0268(9) Uani d . 1 1 . .
    C C1 0.3686(7) 0.9196(3) 0.6443(2) 0.0309(11) Uani d . 1 1 . .
    C C2 0.3585(7) 1.0087(3) 0.6793(2) 0.0304(11) Uani d . 1 1 . .
    H H2A 0.4603 1.0289 0.7086 0.036 Uiso calc R 1 1 . .
    C C3 0.1919(7) 1.0673(3) 0.6695(2) 0.0286(10) Uani d . 1 1 . .
    C C4 0.0397(7) 1.0350(3) 0.6258(2) 0.0297(10) Uani d . 1 1 . .
    H H4A -0.0730 1.0730 0.6191 0.036 Uiso calc R 1 1 . .
    C C5 0.0617(7) 0.9450(3) 0.5930(2) 0.0260(10) Uani d . 1 1 . .
    C C6 0.5378(7) 0.8459(3) 0.6473(2) 0.0291(10) Uani d . 1 1 . .
    O O1 0.5323(5) 0.7781(3) 0.60344(17) 0.0341(8) Uani d . 1 1 . .
    O O2 0.6618(5) 0.8555(3) 0.69549(19) 0.0418(9) Uani d . 1 1 . .
    C C7 0.1719(8) 1.1668(4) 0.7044(2) 0.0343(11) Uani d . 1 1 . .
    O O3 0.3151(6) 1.1847(3) 0.7480(2) 0.0595(13) Uani d . 1 1 . .
    H H3A 0.3243 1.2410 0.7678 0.071 Uiso d . 1 1 . .
    O O4 0.0343(6) 1.2209(3) 0.6934(2) 0.0495(10) Uani d . 1 1 . .
    C C8 -0.0789(7) 0.9010(3) 0.5395(2) 0.0275(10) Uani d . 1 1 . .
    O O5 -0.2403(5) 0.9434(2) 0.52867(18) 0.0337(8) Uani d . 1 1 . .
    O O6 -0.0182(5) 0.8251(2) 0.50894(17) 0.0339(8) Uani d . 1 1 . .
    N N2 0.2834(6) 0.6679(3) 0.4662(2) 0.0322(9) Uani d . 1 1 . .
    C C9 0.3157(8) 0.6781(4) 0.4005(3) 0.0422(13) Uani d . 1 1 . .
    H H9A 0.3303 0.7417 0.3828 0.051 Uiso calc R 1 1 . .
    C C10 0.3286(9) 0.5957(5) 0.3570(3) 0.0497(15) Uani d . 1 1 . .
    H H10A 0.3494 0.6053 0.3109 0.060 Uiso calc R 1 1 . .
    C C11 0.3106(8) 0.5023(5) 0.3821(3) 0.0498(16) Uani d . 1 1 . .
    H H11A 0.3230 0.4474 0.3537 0.060 Uiso calc R 1 1 . .
    C C12 0.2735(7) 0.4888(4) 0.4508(3) 0.0404(13) Uani d . 1 1 . .
    C C13 0.2495(8) 0.3931(4) 0.4819(4) 0.0489(16) Uani d . 1 1 . .
    H H13A 0.2571 0.3358 0.4556 0.059 Uiso calc R 1 1 . .
    C C14 0.2159(8) 0.3851(4) 0.5490(4) 0.0494(16) Uani d . 1 1 . .
    H H14A 0.2020 0.3223 0.5681 0.059 Uiso calc R 1 1 . .
    C C15 0.2011(7) 0.4721(4) 0.5916(3) 0.0375(12) Uani d . 1 1 . .
    C C16 0.1738(8) 0.4681(4) 0.6613(3) 0.0463(15) Uani d . 1 1 . .
    H H16A 0.1622 0.4071 0.6832 0.056 Uiso calc R 1 1 . .
    C C17 0.1642(9) 0.5552(5) 0.6972(3) 0.0507(15) Uani d . 1 1 . .
    H H17A 0.1518 0.5538 0.7441 0.061 Uiso calc R 1 1 . .
    C C18 0.1734(8) 0.6465(4) 0.6628(3) 0.0422(13) Uani d . 1 1 . .
    H H18A 0.1594 0.7050 0.6875 0.051 Uiso calc R 1 1 . .
    C C19 0.2191(7) 0.5668(4) 0.5611(3) 0.0317(11) Uani d . 1 1 . .
    C C20 0.2586(7) 0.5750(4) 0.4907(3) 0.0324(11) Uani d . 1 1 . .
    N N3 0.2010(6) 0.6526(3) 0.5969(2) 0.0324(9) Uani d . 1 1 . .
    O O7 0.4073(5) 0.8742(2) 0.47182(17) 0.0345(8) Uani d . 1 1 . .
    H H7A 0.3512 0.9298 0.4780 0.041 Uiso d . 1 1 . .
    H H7B 0.5130 0.8761 0.4958 0.041 Uiso d . 1 1 . .
loop_
    _atom_site_aniso_label
    _atom_site_aniso_U_11
    _atom_site_aniso_U_22
    _atom_site_aniso_U_33
    _atom_site_aniso_U_12
    _atom_site_aniso_U_13
    _atom_site_aniso_U_23
    Ni1 0.0348(3) 0.0194(3) 0.0314(3) 0.0007(3) -0.0033(2) -0.0022(3)
    N1 0.034(2) 0.0173(18) 0.028(2) 0.0010(16) -0.0053(17) -0.0006(15)
    C1 0.040(3) 0.020(2) 0.033(3) 0.001(2) -0.005(2) 0.0031(19)
    C2 0.034(3) 0.023(2) 0.034(3) 0.000(2) -0.008(2) -0.001(2)
    C3 0.036(3) 0.021(2) 0.028(2) -0.002(2) -0.002(2) -0.0005(19)
    C4 0.038(3) 0.022(2) 0.028(2) 0.002(2) -0.005(2) 0.0019(19)
    C5 0.030(2) 0.020(2) 0.028(2) 0.0004(18) -0.0018(19) 0.0029(18)
    C6 0.037(3) 0.019(2) 0.031(3) -0.0007(19) -0.007(2) 0.0048(19)
    O1 0.0378(19) 0.0238(17) 0.040(2) 0.0042(15) -0.0057(15) -0.0025(15)
    O2 0.049(2) 0.0286(19) 0.046(2) 0.0032(17) -0.0203(18) 0.0017(16)
    C7 0.047(3) 0.025(2) 0.030(3) -0.002(2) -0.005(2) -0.003(2)
    O3 0.068(3) 0.039(2) 0.069(3) 0.011(2) -0.035(2) -0.028(2)
    O4 0.057(3) 0.031(2) 0.059(3) 0.0141(19) -0.021(2) -0.0126(19)
    C8 0.036(3) 0.021(2) 0.025(2) -0.003(2) -0.003(2) 0.0037(18)
    O5 0.0275(18) 0.0263(18) 0.047(2) 0.0016(15) -0.0073(15) -0.0007(15)
    O6 0.038(2) 0.0237(17) 0.039(2) 0.0017(15) -0.0099(15) -0.0071(15)
    N2 0.033(2) 0.028(2) 0.036(2) 0.0024(17) -0.0039(18) -0.0058(18)
    C9 0.043(3) 0.042(3) 0.041(3) 0.003(3) -0.001(2) -0.008(3)
    C10 0.052(4) 0.058(4) 0.038(3) 0.008(3) -0.009(3) -0.014(3)
    C11 0.043(3) 0.046(4) 0.060(4) 0.008(3) -0.008(3) -0.029(3)
    C12 0.028(3) 0.033(3) 0.060(4) 0.005(2) -0.011(2) -0.015(3)
    C13 0.034(3) 0.028(3) 0.083(5) 0.005(2) -0.011(3) -0.015(3)
    C14 0.038(3) 0.020(3) 0.090(5) 0.000(2) -0.004(3) 0.000(3)
    C15 0.026(3) 0.030(3) 0.057(3) 0.001(2) -0.003(2) 0.006(2)
    C16 0.033(3) 0.035(3) 0.070(4) -0.001(2) 0.004(3) 0.019(3)
    C17 0.050(4) 0.052(4) 0.050(4) 0.001(3) 0.005(3) 0.018(3)
    C18 0.048(3) 0.040(3) 0.039(3) 0.001(3) 0.007(2) 0.001(2)
    C19 0.026(2) 0.025(2) 0.044(3) -0.0004(19) -0.008(2) -0.003(2)
    C20 0.029(3) 0.024(2) 0.043(3) 0.003(2) -0.010(2) -0.006(2)
    N3 0.040(2) 0.024(2) 0.034(2) -0.0017(18) -0.0001(18) 0.0019(17)
    O7 0.039(2) 0.0264(18) 0.0378(19) 0.0009(15) -0.0046(15) -0.0006(15)
_geom_special_details
;
All e.s.d.'s (except the e.s.d. in the dihedral angle between two l.s. planes)
are estimated using the full covariance matrix. The cell e.s.d.'s are taken
into account individually in the estimation of e.s.d.'s in distances, angles
and torsion angles; correlations between e.s.d.'s in cell parameters are only
used when they are defined by crystal symmetry. An approximate (isotropic)
treatment of cell e.s.d.'s is used for estimating e.s.d.'s involving l.s.
planes.
;
loop_
    _geom_bond_atom_site_label_1
    _geom_bond_atom_site_label_2
    _geom_bond_site_symmetry_2
    _geom_bond_distance
    _geom_bond_publ_flag
    Ni1 N1 . 2.001(4) ?
    Ni1 N2 . 2.053(4) ?
    Ni1 N3 . 2.081(4) ?
    Ni1 O7 . 2.108(4) ?
    Ni1 O6 . 2.115(3) ?
    Ni1 O1 . 2.184(3) ?
    N1 C5 . 1.329(6) ?
    N1 C1 . 1.331(6) ?
    C1 C2 . 1.381(6) ?
    C1 C6 . 1.522(7) ?
    C2 C3 . 1.393(7) ?
    C2 H2A . 0.9300 ?
    C3 C4 . 1.398(6) ?
    C3 C7 . 1.510(7) ?
    C4 C5 . 1.380(6) ?
    C4 H4A . 0.9300 ?
    C5 C8 . 1.522(6) ?
    C6 O1 . 1.254(6) ?
    C6 O2 . 1.258(6) ?
    C7 O4 . 1.203(6) ?
    C7 O3 . 1.302(6) ?
    O3 H3A . 0.8512 ?
    C8 O5 . 1.253(6) ?
    C8 O6 . 1.261(6) ?
    N2 C9 . 1.325(7) ?
    N2 C20 . 1.349(6) ?
    C9 C10 . 1.403(8) ?
    C9 H9A . 0.9300 ?
    C10 C11 . 1.355(9) ?
    C10 H10A . 0.9300 ?
    C11 C12 . 1.395(8) ?
    C11 H11A . 0.9300 ?
    C12 C20 . 1.402(7) ?
    C12 C13 . 1.435(8) ?
    C13 C14 . 1.352(9) ?
    C13 H13A . 0.9300 ?
    C14 C15 . 1.442(8) ?
    C14 H14A . 0.9300 ?
    C15 C16 . 1.391(8) ?
    C15 C19 . 1.413(7) ?
    C16 C17 . 1.368(9) ?
    C16 H16A . 0.9300 ?
    C17 C18 . 1.401(8) ?
    C17 H17A . 0.9300 ?
    C18 N3 . 1.320(6) ?
    C18 H18A . 0.9300 ?
    C19 N3 . 1.358(6) ?
    C19 C20 . 1.425(7) ?
    O7 H7A . 0.8502 ?
    O7 H7B . 0.8498 ?
loop_
    _geom_angle_atom_site_label_1
    _geom_angle_atom_site_label_2
    _geom_angle_atom_site_label_3
    _geom_angle_site_symmetry_1
    _geom_angle_site_symmetry_3
    _geom_angle
    _geom_angle_publ_flag
    N1 Ni1 N2 . . 172.90(16) ?
    N1 Ni1 N3 . . 103.18(16) ?
    N2 Ni1 N3 . . 80.03(17) ?
    N1 Ni1 O7 . . 90.09(15) ?
    N2 Ni1 O7 . . 88.24(15) ?
    N3 Ni1 O7 . . 161.85(15) ?
    N1 Ni1 O6 . . 77.69(14) ?
    N2 Ni1 O6 . . 95.55(14) ?
    N3 Ni1 O6 . . 100.60(16) ?
    O7 Ni1 O6 . . 94.23(14) ?
    N1 Ni1 O1 . . 76.68(14) ?
    N2 Ni1 O1 . . 110.16(15) ?
    N3 Ni1 O1 . . 82.81(15) ?
    O7 Ni1 O1 . . 88.39(13) ?
    O6 Ni1 O1 . . 154.24(13) ?
    C5 N1 C1 . . 121.8(4) ?
    C5 N1 Ni1 . . 118.1(3) ?
    C1 N1 Ni1 . . 119.1(3) ?
    N1 C1 C2 . . 120.8(4) ?
    N1 C1 C6 . . 112.8(4) ?
    C2 C1 C6 . . 126.4(4) ?
    C1 C2 C3 . . 118.3(4) ?
    C1 C2 H2A . . 120.8 ?
    C3 C2 H2A . . 120.8 ?
    C2 C3 C4 . . 119.9(4) ?
    C2 C3 C7 . . 121.6(4) ?
    C4 C3 C7 . . 118.5(4) ?
    C5 C4 C3 . . 118.0(4) ?
    C5 C4 H4A . . 121.0 ?
    C3 C4 H4A . . 121.0 ?
    N1 C5 C4 . . 121.2(4) ?
    N1 C5 C8 . . 112.7(4) ?
    C4 C5 C8 . . 126.0(4) ?
    O1 C6 O2 . . 126.7(5) ?
    O1 C6 C1 . . 116.1(4) ?
    O2 C6 C1 . . 117.1(4) ?
    C6 O1 Ni1 . . 114.3(3) ?
    O4 C7 O3 . . 125.1(5) ?
    O4 C7 C3 . . 122.3(5) ?
    O3 C7 C3 . . 112.6(4) ?
    C7 O3 H3A . . 120.5 ?
    O5 C8 O6 . . 126.0(4) ?
    O5 C8 C5 . . 118.3(4) ?
    O6 C8 C5 . . 115.7(4) ?
    C8 O6 Ni1 . . 115.4(3) ?
    C9 N2 C20 . . 118.0(4) ?
    C9 N2 Ni1 . . 128.3(4) ?
    C20 N2 Ni1 . . 113.7(3) ?
    N2 C9 C10 . . 122.0(6) ?
    N2 C9 H9A . . 119.0 ?
    C10 C9 H9A . . 119.0 ?
    C11 C10 C9 . . 119.8(6) ?
    C11 C10 H10A . . 120.1 ?
    C9 C10 H10A . . 120.1 ?
    C10 C11 C12 . . 119.7(5) ?
    C10 C11 H11A . . 120.2 ?
    C12 C11 H11A . . 120.2 ?
    C11 C12 C20 . . 117.0(5) ?
    C11 C12 C13 . . 123.8(5) ?
    C20 C12 C13 . . 119.2(5) ?
    C14 C13 C12 . . 120.8(5) ?
    C14 C13 H13A . . 119.6 ?
    C12 C13 H13A . . 119.6 ?
    C13 C14 C15 . . 121.4(5) ?
    C13 C14 H14A . . 119.3 ?
    C15 C14 H14A . . 119.3 ?
    C16 C15 C19 . . 118.0(5) ?
    C16 C15 C14 . . 123.8(5) ?
    C19 C15 C14 . . 118.2(5) ?
    C17 C16 C15 . . 119.1(5) ?
    C17 C16 H16A . . 120.5 ?
    C15 C16 H16A . . 120.5 ?
    C16 C17 C18 . . 119.6(6) ?
    C16 C17 H17A . . 120.2 ?
    C18 C17 H17A . . 120.2 ?
    N3 C18 C17 . . 122.6(5) ?
    N3 C18 H18A . . 118.7 ?
    C17 C18 H18A . . 118.7 ?
    N3 C19 C15 . . 122.2(5) ?
    N3 C19 C20 . . 117.5(4) ?
    C15 C19 C20 . . 120.3(5) ?
    N2 C20 C12 . . 123.4(5) ?
    N2 C20 C19 . . 116.6(4) ?
    C12 C20 C19 . . 120.0(5) ?
    C18 N3 C19 . . 118.4(5) ?
    C18 N3 Ni1 . . 129.1(4) ?
    C19 N3 Ni1 . . 111.8(3) ?
    Ni1 O7 H7A . . 103.6 ?
    Ni1 O7 H7B . . 94.0 ?
    H7A O7 H7B . . 105.9 ?
loop_
    _geom_hbond_atom_site_label_D
    _geom_hbond_atom_site_label_H
    _geom_hbond_atom_site_label_A
    _geom_hbond_site_symmetry_A
    _geom_hbond_distance_DH
    _geom_hbond_distance_HA
    _geom_hbond_distance_DA
    _geom_hbond_angle_DHA
    O3 H3A O2 2_656 0.85 1.70 2.550(5) 178
    O7 H7A O5 3_576 0.85 1.87 2.702(5) 167
    O7 H7B O5 1_655 0.85 2.00 2.783(5) 152
