# Supplementary material for: Aqua­(4-carb­oxy­pyridine-2,6-dicarboxyl­ato-κ3 O 2,N,O 6)(1,10-phenanthroline-κ2 N,N′)nickel(II)
Source: Acta Crystallogr Sect E Struct Rep Online. 2011 Jul 9;67(Pt 8):m1043. doi: 10.1107/S1600536811026055 (PMC3212132; doi:10.1107/S1600536811026055)
Supplement: Supplementary file 2 [file e-67-m1043-Isup2.hkl]

# 
# h,k,l, Fc-squared, Fo-squared, sigma(Fo-squared) and status flag 
# 
data_I
_shelx_title ' [Ni(Hptc)(phen)(H2O)] in P2(1)/c' 
_shelx_refln_list_code          4 
_shelx_F_calc_maximum      263.90 
_exptl_crystal_F_000       952.00 
_reflns_d_resolution_high  0.7706 
 
loop_ 
 _symmetry_equiv_pos_as_xyz 
 'x, y, z' 
 '-x, y+1/2, -z+1/2' 
 '-x, -y, -z' 
 'x, -y-1/2, z-1/2' 
 
_cell_length_a     6.8387 
_cell_length_b    13.4214 
_cell_length_c    19.6758 
_cell_angle_alpha  90.000 
_cell_angle_beta   91.874 
_cell_angle_gamma  90.000 
 
_shelx_F_squared_multiplier     1.000 
 
loop_ 
 _refln_index_h 
 _refln_index_k 
 _refln_index_l 
 _refln_F_squared_calc 
 _refln_F_squared_meas 
 _refln_F_squared_sigma 
 _refln_observed_status 
   2   0   0    64222.39    71603.39    805.49 o 
   3   0   0     2171.87     2163.22     29.69 o 
   4   0   0    12347.80    12546.77    135.13 o 
   5   0   0       23.32       28.91      7.03 o 
   6   0   0      285.01      295.99     14.07 o 
   7   0   0        2.02        6.37     24.35 o 
   8   0   0        5.44       -2.16     25.36 o 
   1   1   0    11360.98    10443.16     55.93 o 
   2   1   0     1155.60     1094.90     11.75 o 
   3   1   0     9865.12     9676.62    103.65 o 
   4   1   0      183.69      168.65     10.37 o 
   5   1   0      418.25      443.75     13.62 o 
   6   1   0      354.78      346.59     12.52 o 
   7   1   0     1057.64     1330.13     44.11 o 
   8   1   0      340.69        0.46     18.84 o 
   0   2   0       17.41       34.90      6.07 o 
   1   2   0     1954.88     1786.22     19.96 o 
   2   2   0      293.16      355.26     10.28 o 
   3   2   0     1455.92     1386.24     24.14 o 
   4   2   0     3144.45     3121.03     39.17 o 
   5   2   0     1348.36     1407.58     26.08 o 
   6   2   0      141.64      143.33     15.80 o 
   7   2   0      876.20     1025.47     53.37 o 
   8   2   0      120.73       59.22     43.32 o 
   1   3   0     3667.98     3643.72     37.03 o 
   2   3   0      470.05      461.16     13.43 o 
   3   3   0     9302.71     9062.08     70.34 o 
   4   3   0      332.63      344.46     14.01 o 
   5   3   0     1083.67     1185.05     53.36 o 
   6   3   0      344.89      404.57     21.44 o 
   7   3   0      372.47      349.45     63.89 o 
   8   3   0       87.51       52.14     42.20 o 
   0   4   0      104.58      116.57     17.04 o 
   1   4   0      131.64      153.59     12.65 o 
   2   4   0      101.15       86.47     10.13 o 
   3   4   0      798.82      785.45     17.36 o 
   4   4   0     1893.18     1941.42     29.89 o 
   5   4   0     1073.34     1203.29     26.56 o 
   6   4   0      112.88      105.89     32.77 o 
   7   4   0      294.10      184.47    125.51 o 
   8   4   0       64.79       -1.86     21.79 o 
   1   5   0      605.30      453.93     18.43 o 
   2   5   0      764.43      750.75     17.94 o 
   3   5   0      496.16      442.74     15.30 o 
   4   5   0     1470.68     1424.41     25.83 o 
   5   5   0      144.18      147.68     21.73 o 
   6   5   0      295.46      281.54     28.18 o 
   7   5   0      156.16      139.94     53.42 o 
   8   5   0        7.92        2.97     27.08 o 
   0   6   0       97.44       90.66     18.54 o 
   1   6   0      109.55      110.46     14.02 o 
   2   6   0      646.75      630.21     22.45 o 
   3   6   0      327.12      356.79     20.07 o 
   4   6   0      787.43      794.21     22.87 o 
   5   6   0        8.75       22.76     13.06 o 
   6   6   0     1578.86     1739.61     38.75 o 
   7   6   0       95.63       -0.28     20.37 o 
   8   6   0      184.99       -2.42     24.62 o 
   1   7   0     3350.14     3290.60     43.34 o 
   2   7   0      525.43      505.29     24.09 o 
   3   7   0      379.87      359.65     18.72 o 
   4   7   0       62.88       68.56     15.02 o 
   5   7   0       41.24       64.65     18.41 o 
   6   7   0       45.01       44.76     18.05 o 
   7   7   0        0.39      -14.33     17.90 o 
   8   7   0       46.43       26.57     40.85 o 
   0   8   0       84.51      120.40     25.09 o 
   1   8   0     1531.92     1559.20     38.74 o 
   2   8   0       10.62       16.23     14.16 o 
   3   8   0        0.21       13.46     13.06 o 
   4   8   0       38.54       33.06     16.01 o 
   5   8   0       15.43        2.88     11.48 o 
   6   8   0       75.82      122.62     22.82 o 
   7   8   0        0.53        2.13     22.83 o 
   1   9   0      426.41      376.74     25.64 o 
   2   9   0      219.41      235.74     26.43 o 
   3   9   0       47.86       53.91     16.65 o 
   4   9   0       58.27       80.80     20.91 o 
   5   9   0        2.12       -2.04     14.19 o 
   6   9   0       11.56       -1.72     19.16 o 
   7   9   0       14.18       12.72     19.53 o 
   0  10   0       60.50       36.73     26.84 o 
   1  10   0      178.02      198.07     25.16 o 
   2  10   0       37.35       63.74     21.37 o 
   3  10   0      854.39      849.68     35.14 o 
   4  10   0        1.82       26.36     17.90 o 
   5  10   0      205.24      191.29     41.98 o 
   6  10   0       51.63       25.26     23.25 o 
   7  10   0       11.57        5.50     19.60 o 
   1  11   0      175.23      169.65     26.39 o 
   2  11   0      220.85      181.67     41.49 o 
   3  11   0        0.84       -1.07     10.81 o 
   4  11   0        6.71        8.83     15.68 o 
   5  11   0        1.82       10.77     18.71 o 
   6  11   0      116.87       50.43     30.64 o 
   0  12   0       41.98       18.98     28.83 o 
   1  12   0       25.74       12.75     21.14 o 
   2  12   0        2.09        2.42     13.67 o 
   3  12   0      106.85       88.05     24.36 o 
   4  12   0      184.01      187.13     27.30 o 
   5  12   0       45.34       13.83     22.09 o 
   6  12   0      173.63      100.55     52.18 o 
   1  13   0      879.83      965.68     46.65 o 
   2  13   0      186.79      171.28     26.87 o 
   3  13   0       45.52       56.28     25.95 o 
   4  13   0       11.56        8.74     19.97 o 
   5  13   0      179.49       50.26     37.03 o 
   0  14   0      779.71      729.26     61.18 o 
   1  14   0      440.01      408.28     52.42 o 
   2  14   0      442.49      524.27     35.88 o 
   3  14   0       14.93        1.43     18.87 o 
   4  14   0      111.82       84.39     36.75 o 
   5  14   0       61.68       41.22     36.73 o 
   1  15   0      714.27      810.09     47.72 o 
   2  15   0        1.41       -5.39     21.45 o 
   3  15   0     1193.54     1277.86     53.05 o 
   4  15   0       32.40       27.19     25.84 o 
   0  16   0      773.21      816.14     74.36 o 
   1  16   0        1.90       11.35     26.62 o 
   2  16   0       67.12       76.25     33.77 o 
   3  16   0        3.94       -7.28     23.62 o 
   1  17   0      404.66      409.38     48.96 o 
  -8   1   1       40.08        4.24     19.94 o 
  -7   1   1       57.69       50.32     23.51 o 
  -6   1   1       84.30       73.88     30.68 o 
  -5   1   1       91.46       97.87      8.76 o 
  -4   1   1     1199.99     1169.22     18.56 o 
  -3   1   1      845.16      955.37     27.89 o 
  -2   1   1     3349.03     3281.12     28.94 o 
  -1   1   1     1517.16     1377.89     14.28 o 
   1   1   1      233.97      197.73      4.32 o 
   2   1   1    31228.84    31307.63    572.75 o 
   3   1   1      686.98      705.07     17.62 o 
   4   1   1     3162.98     3336.85     35.59 o 
   5   1   1        3.23        6.19      6.56 o 
   6   1   1      213.60      235.40     10.43 o 
   7   1   1       24.30       18.98     10.84 o 
   8   1   1        5.01       26.30     26.68 o 
  -8   2   1        3.27        0.35     14.76 o 
  -7   2   1      185.71      159.93     63.77 o 
  -6   2   1       94.23      102.74      9.76 o 
  -5   2   1      634.24      616.93     26.71 o 
  -4   2   1      323.93      358.24     12.07 o 
  -3   2   1     1990.07     2019.08     32.51 o 
  -2   2   1      835.90      789.80     13.07 o 
  -1   2   1     2313.88     2201.65     22.21 o 
   0   2   1      398.75      411.88      7.53 o 
   1   2   1     7716.32     7419.89     44.71 o 
   2   2   1      407.54      407.68     10.18 o 
   3   2   1      813.54      898.37     16.60 o 
   4   2   1      105.45      122.65     11.23 o 
   5   2   1      118.37      128.82      9.78 o 
   6   2   1       10.16        8.68     12.35 o 
   7   2   1      675.54      772.61     25.90 o 
   8   2   1       75.78       35.43     31.36 o 
  -8   3   1      161.84       -0.53     17.42 o 
  -7   3   1      118.49       61.21     29.42 o 
  -6   3   1      139.39      162.91     10.90 o 
  -5   3   1        7.80       20.20     26.58 o 
  -4   3   1      861.80      843.85     21.32 o 
  -3   3   1      546.93      550.45     18.84 o 
  -2   3   1     2157.93     2081.38     27.57 o 
  -1   3   1       57.85       65.92     10.47 o 
   0   3   1     6210.69     5913.18     49.50 o 
   1   3   1      983.64      867.27     15.12 o 
   2   3   1      187.14      183.91      9.50 o 
   3   3   1     2016.17     2063.75     24.93 o 
   4   3   1      657.68      736.06     18.34 o 
   5   3   1        4.81      -22.79     32.71 o 
   6   3   1       15.28       18.55     11.29 o 
   7   3   1      339.49      410.56     25.53 o 
   8   3   1        1.78       -7.15     22.56 o 
  -8   4   1        0.89        3.25     26.78 o 
  -7   4   1      962.70     1049.26     80.75 o 
  -6   4   1       15.71       33.52     27.85 o 
  -5   4   1     1229.17     1375.42     27.09 o 
  -4   4   1       29.47       36.70     10.40 o 
  -3   4   1     2581.78     2408.59     28.75 o 
  -2   4   1       30.53       25.77     11.49 o 
  -1   4   1     3732.30     3629.53     42.71 o 
   0   4   1      248.21      219.90     14.79 o 
   1   4   1        6.88       12.03      8.30 o 
   2   4   1      140.65      141.68     11.12 o 
   3   4   1     5089.27     5171.60     45.70 o 
   4   4   1      443.80      456.11     17.61 o 
   5   4   1      257.16      266.60     23.21 o 
   6   4   1      181.60      214.46     42.16 o 
   7   4   1      434.97      448.72     29.83 o 
   8   4   1       42.63       -1.55     20.61 o 
  -8   5   1      489.80      581.63    166.56 o 
  -7   5   1       91.66       -1.55     23.99 o 
  -6   5   1      295.66      296.71     27.49 o 
  -5   5   1        8.72       15.03     10.89 o 
  -4   5   1     7852.96     8452.39     82.30 o 
  -3   5   1       22.61       30.34      9.64 o 
  -2   5   1     1474.64     1317.28     26.88 o 
  -1   5   1     2063.45     1938.33     28.28 o 
   0   5   1     2067.08     1929.33     33.26 o 
   1   5   1      887.05      786.90     20.85 o 
   2   5   1       59.17       44.34      9.14 o 
   3   5   1      359.38      311.13     18.34 o 
   4   5   1      466.73      460.79     20.10 o 
   5   5   1      119.22      119.97     16.23 o 
   6   5   1       42.81       55.32     34.07 o 
   7   5   1      120.19      121.92     43.20 o 
   8   5   1       87.75        1.40     21.63 o 
  -8   6   1      110.30        3.63     26.15 o 
  -7   6   1      113.10        5.62     29.02 o 
  -6   6   1      122.47      135.82     19.01 o 
  -5   6   1       87.07       76.86     16.64 o 
  -4   6   1      591.46      625.66     23.01 o 
  -3   6   1       88.71       62.46     15.66 o 
  -2   6   1      215.39      211.95     16.95 o 
  -1   6   1     1436.63     1228.07     29.39 o 
   0   6   1      795.48      867.60     21.78 o 
   1   6   1      145.82      104.24     14.46 o 
   2   6   1       44.37       33.71     14.51 o 
   3   6   1     3677.33     3584.32     44.42 o 
   4   6   1     1619.54     1696.07     32.53 o 
   5   6   1        7.40       23.99     13.84 o 
   6   6   1      940.69     1048.91     37.18 o 
   7   6   1        0.95       -0.29     20.79 o 
   8   6   1      142.41        2.63     24.59 o 
  -8   7   1       35.81       14.88     37.66 o 
  -7   7   1      155.62       89.82     43.70 o 
  -6   7   1      164.61      170.15     28.59 o 
  -5   7   1      278.28      337.20     22.79 o 
  -4   7   1     3371.60     3467.90     47.47 o 
  -3   7   1       15.43       25.02     11.82 o 
  -2   7   1     5629.57     5354.03     61.49 o 
  -1   7   1     2262.69     2171.51     37.28 o 
   0   7   1    10706.83    10566.49     96.74 o 
   1   7   1      623.75      579.13     21.76 o 
   2   7   1     4180.28     3951.78     45.57 o 
   3   7   1      118.94      114.67     16.80 o 
   4   7   1     1894.41     1853.51     35.08 o 
   5   7   1      698.71      753.54     27.38 o 
   6   7   1      738.41      818.32     37.04 o 
   7   7   1       30.49       40.01     22.22 o 
   8   7   1        7.97        9.10     34.91 o 
  -7   8   1      204.61      110.55     55.95 o 
  -6   8   1       11.35       -9.52     20.35 o 
  -5   8   1      799.35      887.40     29.84 o 
  -4   8   1       76.26       92.39     20.05 o 
  -3   8   1     2889.89     2819.12     43.67 o 
  -2   8   1       39.18       30.77     17.29 o 
  -1   8   1     7967.31     7674.72     81.28 o 
   0   8   1      729.58      701.71     25.46 o 
   1   8   1     5598.64     5471.68     63.44 o 
   2   8   1     1721.43     1595.32     31.98 o 
   3   8   1     4900.68     4939.18     56.27 o 
   4   8   1      392.16      454.35     27.74 o 
   5   8   1      671.45      760.82     31.66 o 
   6   8   1      191.82      180.04     29.14 o 
   7   8   1      167.48      117.72     54.79 o 
  -7   9   1       44.78       23.61     26.01 o 
  -6   9   1      303.06      217.63    142.00 o 
  -5   9   1      158.89      166.59     22.06 o 
  -4   9   1      801.52      841.55     29.25 o 
  -3   9   1      183.33      163.36     19.83 o 
  -2   9   1     3073.26     3140.46     55.52 o 
  -1   9   1        0.24       10.62     14.44 o 
   0   9   1     3760.69     3622.81     53.54 o 
   1   9   1     2716.98     2603.37     52.24 o 
   2   9   1     1888.97     1826.32     36.57 o 
   3   9   1      248.39      245.03     23.45 o 
   4   9   1      376.11      433.50     26.22 o 
   5   9   1      445.24      584.65     30.22 o 
   6   9   1      416.75      536.05     33.38 o 
   7   9   1      221.43      137.44     70.79 o 
  -7  10   1      324.59      330.04    119.07 o 
  -6  10   1      100.06       61.92     32.31 o 
  -5  10   1     1142.29     1382.73     46.47 o 
  -4  10   1       64.46       80.16     24.39 o 
  -3  10   1     2021.20     2132.82     44.46 o 
  -2  10   1      903.66      873.80     41.38 o 
  -1  10   1    10537.08    10466.63    113.46 o 
   0  10   1      499.06      485.94     31.87 o 
   1  10   1     8538.12     8453.66    101.21 o 
   2  10   1     1525.99     1502.82     37.44 o 
   3  10   1     9071.04     9060.47    104.70 o 
   4  10   1      138.43      157.71     22.19 o 
   5  10   1     1376.06     1589.21     48.50 o 
   6  10   1       32.33       20.38     20.74 o 
   7  10   1      308.31      156.66     77.49 o 
  -6  11   1      430.03      495.68    100.72 o 
  -5  11   1       23.53        8.00     16.52 o 
  -4  11   1     2248.81     2364.14     56.23 o 
  -3  11   1      454.20      493.48     28.99 o 
  -2  11   1      738.19      861.18     38.18 o 
  -1  11   1     2779.72     2670.76     54.15 o 
   0  11   1     4572.21     4514.14     69.13 o 
   1  11   1        2.04       10.19     17.29 o 
   2  11   1     4370.28     4384.21     63.77 o 
   3  11   1      368.37      393.79     27.32 o 
   4  11   1      939.95      998.33     36.26 o 
   5  11   1     2143.84     2327.38     51.01 o 
   6  11   1      650.10      715.69     92.78 o 
  -6  12   1       56.04       42.37     28.28 o 
  -5  12   1      506.65      628.28     37.39 o 
  -4  12   1     1166.88     1187.39     48.76 o 
  -3  12   1      260.99      306.57     30.45 o 
  -2  12   1      403.74      371.05     33.48 o 
  -1  12   1      654.35      683.14     36.61 o 
   0  12   1       15.26       25.98     22.42 o 
   1  12   1      506.30      467.96     33.87 o 
   2  12   1       58.32       80.81     21.88 o 
   3  12   1      559.70      612.46     32.84 o 
   4  12   1     1722.02     1811.81     47.13 o 
   5  12   1      129.29       44.84     29.26 o 
   6  12   1      321.71      300.20    117.12 o 
  -5  13   1      117.60       42.36     31.15 o 
  -4  13   1      216.52      257.12     42.23 o 
  -3  13   1       26.33       16.10     19.96 o 
  -2  13   1      282.94      336.84     41.73 o 
  -1  13   1       14.64       -5.87     22.43 o 
   0  13   1      613.12      674.03     42.43 o 
   1  13   1      398.76      377.70     35.51 o 
   2  13   1      420.15      504.51     33.01 o 
   3  13   1       37.14       42.33     22.32 o 
   4  13   1      107.54       26.93     23.22 o 
   5  13   1       22.33        3.96     18.13 o 
  -5  14   1      117.34       87.20     46.32 o 
  -4  14   1        2.49        0.34     15.74 o 
  -3  14   1      951.42     1017.63     47.01 o 
  -2  14   1        0.98        4.49     18.28 o 
  -1  14   1      749.84      820.93     44.58 o 
   0  14   1       92.20       87.13     29.08 o 
   1  14   1       11.01       22.94     26.43 o 
   2  14   1       40.32       16.23     24.49 o 
   3  14   1      940.91     1009.34     46.64 o 
   4  14   1       38.19       35.59     24.69 o 
   5  14   1       10.55       -4.47     21.93 o 
  -4  15   1      446.38      334.16    101.56 o 
  -3  15   1        0.83        2.89     22.13 o 
  -2  15   1        3.75       22.93     26.73 o 
  -1  15   1      158.75      169.14     35.89 o 
   0  15   1      271.33      305.48     47.10 o 
   1  15   1       11.98        2.17     23.47 o 
   2  15   1       21.04       16.02     23.65 o 
   3  15   1       76.18       58.55     27.93 o 
   4  15   1      132.14       45.82     28.02 o 
  -3  16   1      173.98      163.43     36.38 o 
  -2  16   1       53.23       30.48     29.29 o 
  -1  16   1      173.73      208.87     40.67 o 
   0  16   1       20.76       24.04     33.66 o 
   1  16   1      288.68      275.17     45.02 o 
   2  16   1        9.58       -0.69     20.20 o 
   3  16   1      339.22      308.55     87.44 o 
  -1  17   1      396.19      363.91     56.83 o 
   0  17   1      110.11      130.34     40.52 o 
   1  17   1       67.35       60.53     33.79 o 
  -8   0   2      718.49      964.87     68.78 o 
  -7   0   2      143.94       63.90     67.47 o 
  -6   0   2      568.67      657.20     44.55 o 
  -5   0   2       26.13       10.71     25.34 o 
  -4   0   2     5584.66     5575.07    146.00 o 
  -3   0   2      567.63      497.25     32.84 o 
  -2   0   2      867.73      877.42     34.27 o 
  -1   0   2    14602.06    13752.07    184.19 o 
   1   0   2    12355.24    11022.69    262.19 o 
   2   0   2    69642.73    76452.20   1158.35 o 
   3   0   2     4138.34     3935.27     49.38 o 
   4   0   2    27569.26    28582.03    262.75 o 
   5   0   2      433.43      434.76     26.44 o 
   6   0   2    14048.13    15224.52    164.75 o 
   7   0   2      343.45      430.73     22.16 o 
   8   0   2      229.38      195.88    147.60 o 
  -8   1   2       51.86        3.24     20.35 o 
  -7   1   2      120.34       75.12     43.49 o 
  -6   1   2       36.26       51.61     22.87 o 
  -5   1   2     1142.80     1241.86     37.99 o 
  -4   1   2        2.27       42.16     14.77 o 
  -3   1   2      761.98      750.17     27.00 o 
  -2   1   2     1439.02     1396.34     15.81 o 
  -1   1   2    36326.84    37962.64    861.72 o 
   1   1   2    12321.91    11465.78     61.54 o 
   2   1   2     8891.23     8612.72     65.45 o 
   3   1   2     9498.13     9357.60    106.72 o 
   4   1   2     5259.11     5246.70     51.47 o 
   5   1   2      287.17      314.64     12.02 o 
   6   1   2     1372.39     1542.65     25.41 o 
   7   1   2      157.48      190.23     15.65 o 
   8   1   2      550.43      667.14    124.33 o 
  -8   2   2      406.17      469.67    175.39 o 
  -7   2   2        4.99       11.23     22.59 o 
  -6   2   2      712.70      955.69     41.82 o 
  -5   2   2        9.31        7.46     11.54 o 
  -4   2   2     3200.42     3099.96     39.42 o 
  -3   2   2     2159.16     2151.57     25.34 o 
  -2   2   2     1625.37     1423.61     25.68 o 
  -1   2   2      802.59      751.43     13.85 o 
   0   2   2      975.73      940.54     11.13 o 
   1   2   2      401.34      374.84      8.46 o 
   2   2   2      319.66      258.88      8.08 o 
   3   2   2     3667.22     3763.10     33.08 o 
   4   2   2      133.27      147.98     12.57 o 
   5   2   2      921.90      913.09     21.05 o 
   6   2   2      201.09      183.37     12.39 o 
   7   2   2     1433.33     1605.83     31.50 o 
   8   2   2       20.12        4.66     20.99 o 
  -8   3   2       57.12        4.59     27.32 o 
  -7   3   2      831.60     1056.60     51.69 o 
  -6   3   2      212.22      184.42     13.07 o 
  -5   3   2     1966.80     2149.66     59.94 o 
  -4   3   2      185.77      178.81     14.10 o 
  -3   3   2     2981.51     2756.53     31.70 o 
  -2   3   2      630.44      566.20     16.65 o 
  -1   3   2    17686.98    17167.12    128.87 o 
   0   3   2      125.96      135.87      8.51 o 
   1   3   2     3203.03     3059.83     24.24 o 
   2   3   2        7.24        7.89      6.20 o 
   3   3   2     5542.52     5548.10     53.61 o 
   4   3   2     2880.50     2931.68     34.01 o 
   5   3   2      513.47      500.54     20.58 o 
   6   3   2      178.01      237.62     19.07 o 
   7   3   2        6.96       -1.44     12.83 o 
   8   3   2       78.12       57.74     34.88 o 
  -8   4   2      140.13        1.61     23.05 o 
  -7   4   2      104.20       -2.48     20.58 o 
  -6   4   2       57.91       41.76     29.76 o 
  -5   4   2      377.81      374.90     16.06 o 
  -4   4   2     3571.87     3865.51     44.76 o 
  -3   4   2      521.89      562.99     16.83 o 
  -2   4   2     7252.76     7014.24     66.60 o 
  -1   4   2       16.56       30.53      9.87 o 
   0   4   2        9.51       11.43      8.26 o 
   1   4   2     2119.18     2137.91     26.27 o 
   2   4   2     1549.88     1390.19     20.07 o 
   3   4   2       54.76       86.59     10.52 o 
   4   4   2       60.09      118.62     14.84 o 
   5   4   2     1508.17     1594.70     35.42 o 
   6   4   2        6.62       13.47     22.79 o 
   7   4   2      249.46      264.16     49.51 o 
   8   4   2        4.27       -0.98     19.29 o 
  -8   5   2       16.07       -2.09     23.73 o 
  -7   5   2      234.22        0.96     19.41 o 
  -6   5   2      506.41      468.72     21.85 o 
  -5   5   2     2481.92     2727.23     41.19 o 
  -4   5   2        8.41       18.76     10.76 o 
  -3   5   2     1875.36     2039.11     27.70 o 
  -2   5   2     1770.62     1702.83     36.17 o 
  -1   5   2      948.10      862.22     22.57 o 
   0   5   2       31.93       36.15     10.52 o 
   1   5   2      639.63      712.52     15.80 o 
   2   5   2       74.84      110.65     13.11 o 
   3   5   2       95.19       81.75     10.94 o 
   4   5   2      915.71      948.44     24.22 o 
   5   5   2       48.73       78.04     15.48 o 
   6   5   2      446.38      504.68     27.45 o 
   7   5   2        0.22       -8.81     14.54 o 
   8   5   2      280.06        4.49     24.89 o 
  -8   6   2      110.41        6.18     28.84 o 
  -7   6   2       84.08        1.75     30.54 o 
  -6   6   2      735.72      859.11     28.85 o 
  -5   6   2       17.61       19.27     12.12 o 
  -4   6   2     1281.99     1308.11     27.09 o 
  -3   6   2      715.80      761.12     28.20 o 
  -2   6   2     7201.50     7228.31     72.12 o 
  -1   6   2      135.05      119.67     14.27 o 
   0   6   2     3989.12     3882.79     48.92 o 
   1   6   2     3778.27     3747.52     37.90 o 
   2   6   2     1148.22      977.81     24.56 o 
   3   6   2      176.98      185.53     14.39 o 
   4   6   2       35.15       29.27     12.02 o 
   5   6   2      761.82      761.06     33.10 o 
   6   6   2      128.65      117.31     22.26 o 
   7   6   2        3.82      -10.93     33.81 o 
   8   6   2       17.82       16.74     29.42 o 
  -8   7   2       64.52        0.07     30.63 o 
  -7   7   2       59.51       26.58     25.88 o 
  -6   7   2        1.19        6.59     13.62 o 
  -5   7   2      234.64      248.13     21.18 o 
  -4   7   2      241.70      262.37     22.02 o 
  -3   7   2       34.91       27.43     17.40 o 
  -2   7   2      544.65      599.38     25.67 o 
  -1   7   2       83.74      136.82     16.26 o 
   0   7   2     1398.97     1414.36     28.68 o 
   1   7   2        1.42        5.71      9.27 o 
   2   7   2      514.21      506.89     20.42 o 
   3   7   2       65.11       75.13     14.13 o 
   4   7   2       25.37       15.79     13.36 o 
   5   7   2      275.66      240.19     24.53 o 
   6   7   2        9.26        7.22     16.08 o 
   7   7   2       86.14       46.00     22.98 o 
   8   7   2       62.01       16.27     36.79 o 
  -7   8   2        0.06       -4.69     15.78 o 
  -6   8   2       21.20       24.31     17.33 o 
  -5   8   2       25.13       19.60     17.19 o 
  -4   8   2       54.77      105.37     18.77 o 
  -3   8   2     1093.53     1050.23     34.31 o 
  -2   8   2      203.79      202.05     21.46 o 
  -1   8   2      325.67      387.74     25.09 o 
   0   8   2      185.46      163.96     19.99 o 
   1   8   2      209.55      207.31     18.21 o 
   2   8   2      213.16      219.91     20.25 o 
   3   8   2       14.46        9.07     12.07 o 
   4   8   2       39.78       38.40     15.98 o 
   5   8   2       12.96       33.89     16.60 o 
   6   8   2        2.79        6.03     15.96 o 
   7   8   2      123.69       64.98     26.84 o 
  -7   9   2       27.46        6.97     14.70 o 
  -6   9   2        1.83       -6.39     20.93 o 
  -5   9   2       64.08       72.77     20.03 o 
  -4   9   2        9.76       21.71     15.19 o 
  -3   9   2      632.99      613.61     32.55 o 
  -2   9   2        6.36       15.18     17.45 o 
  -1   9   2       37.54       36.98     23.93 o 
   0   9   2        0.18        6.34     13.50 o 
   1   9   2      160.89      160.91     19.96 o 
   2   9   2      345.94      337.93     21.65 o 
   3   9   2      455.55      460.12     25.58 o 
   4   9   2       38.81       18.15     15.51 o 
   5   9   2      189.41      198.26     27.22 o 
   6   9   2       68.18       54.82     22.30 o 
   7   9   2       31.85       -4.43     19.57 o 
  -7  10   2       30.03        3.08     23.39 o 
  -6  10   2       21.17        7.55     18.80 o 
  -5  10   2       16.12       21.24     19.07 o 
  -4  10   2        2.40        5.78     13.92 o 
  -3  10   2      140.84      150.50     26.06 o 
  -2  10   2      985.64     1061.94     45.14 o 
  -1  10   2       63.12       89.26     24.58 o 
   0  10   2      223.86      246.83     25.59 o 
   1  10   2      183.98      179.35     21.24 o 
   2  10   2      312.98      325.33     23.92 o 
   3  10   2       27.74       28.30     17.54 o 
   4  10   2        5.81      -15.79     18.47 o 
   5  10   2       35.53       33.63     20.19 o 
   6  10   2        4.31        2.26     13.18 o 
   7  10   2      129.83       69.05     37.72 o 
  -6  11   2       34.74        9.58     22.50 o 
  -5  11   2       83.91       59.53     24.07 o 
  -4  11   2       16.20       30.22     20.12 o 
  -3  11   2       66.52       43.60     20.98 o 
  -2  11   2        1.13       -7.28     21.43 o 
  -1  11   2       78.50       58.13     25.07 o 
   0  11   2      504.38      515.21     34.75 o 
   1  11   2      153.05      155.98     23.37 o 
   2  11   2      358.90      388.22     31.11 o 
   3  11   2       78.33       67.81     21.18 o 
   4  11   2      122.76      176.92     26.47 o 
   5  11   2      261.00      229.72     69.27 o 
   6  11   2      104.87       39.47     26.90 o 
  -6  12   2      180.50      112.23     64.98 o 
  -5  12   2      280.91      271.95     79.54 o 
  -4  12   2      198.52      207.49     38.49 o 
  -3  12   2      398.08      397.04     30.18 o 
  -2  12   2      101.32      137.65     30.35 o 
  -1  12   2        0.42       -4.56     17.87 o 
   0  12   2      293.07      276.86     30.19 o 
   1  12   2     1106.09     1077.38     35.92 o 
   2  12   2      583.17      569.06     32.26 o 
   3  12   2       20.64       16.97     17.74 o 
   4  12   2      244.61      198.59     41.67 o 
   5  12   2      105.44       34.25     28.02 o 
   6  12   2        3.45        1.29     17.81 o 
  -5  13   2      515.93      419.74    114.45 o 
  -4  13   2       44.63       28.81     24.47 o 
  -3  13   2       41.77       38.40     22.59 o 
  -2  13   2      157.30      161.06     38.27 o 
  -1  13   2      525.50      558.91     37.71 o 
   0  13   2      933.79      934.17     42.53 o 
   1  13   2      209.81      213.13     33.27 o 
   2  13   2      360.14      374.68     32.38 o 
   3  13   2       13.29       33.35     21.60 o 
   4  13   2      285.12        3.69     19.06 o 
   5  13   2      150.79       38.63     34.83 o 
  -5  14   2      166.98       91.88     46.21 o 
  -4  14   2      399.65      423.02     69.28 o 
  -3  14   2       82.07       92.44     27.81 o 
  -2  14   2      818.61      886.71     56.29 o 
  -1  14   2        1.70        8.72     21.41 o 
   0  14   2       54.60       81.98     35.16 o 
   1  14   2      438.47      501.77     43.44 o 
   2  14   2      519.80      582.09     38.30 o 
   3  14   2       29.89       25.27     24.97 o 
   4  14   2       30.96        0.34     15.91 o 
   5  14   2       89.50       27.43     24.91 o 
  -4  15   2        2.46        5.97     23.70 o 
  -3  15   2      435.18      492.38     81.87 o 
  -2  15   2      107.05       99.15     33.96 o 
  -1  15   2     1914.94     1839.43     65.20 o 
   0  15   2      425.83      525.83     43.23 o 
   1  15   2      138.56      153.39     38.88 o 
   2  15   2       81.11       88.52     30.34 o 
   3  15   2      624.04      657.16     42.13 o 
   4  15   2      110.89       17.32     24.05 o 
  -3  16   2       78.40       70.74     34.58 o 
  -2  16   2      307.57      319.90     46.19 o 
  -1  16   2      107.49      146.23     42.45 o 
   0  16   2      171.44      147.28     41.16 o 
   1  16   2      262.39      297.25     36.97 o 
   2  16   2      491.07      327.90    119.78 o 
   3  16   2      348.07      178.82     76.82 o 
  -1  17   2      357.64      357.52     63.07 o 
   0  17   2      313.17      309.41     51.88 o 
   1  17   2       36.89       29.79     28.07 o 
  -8   1   3       36.95        2.97     22.39 o 
  -7   1   3      102.10       50.30     31.79 o 
  -6   1   3      106.98      106.90     26.72 o 
  -5   1   3        8.48       17.37     16.90 o 
  -4   1   3     1387.78     1489.66     34.83 o 
  -3   1   3      476.12      433.19     26.95 o 
  -2   1   3      420.85      386.61      9.66 o 
  -1   1   3     1508.34     1471.41     12.89 o 
   0   1   3      373.58      379.42      5.05 o 
   1   1   3      260.74      258.03      5.25 o 
   2   1   3     1145.16     1172.60     14.97 o 
   3   1   3      163.46      180.36     12.98 o 
   4   1   3     3452.79     3590.87     41.05 o 
   5   1   3        3.59        8.07      7.22 o 
   6   1   3      314.47      319.65     16.35 o 
   7   1   3      110.02      104.28     12.11 o 
   8   1   3      300.24      251.18    106.09 o 
  -8   2   3        9.23        0.58     20.70 o 
  -7   2   3       78.18       39.85     39.85 o 
  -6   2   3        0.71       18.35     20.95 o 
  -5   2   3       72.64       60.93     23.37 o 
  -4   2   3     2245.28     2396.11     22.35 o 
  -3   2   3       49.10       46.27      4.48 o 
  -2   2   3      218.46      265.19     29.77 o 
  -1   2   3     4641.23     4212.81     32.71 o 
   0   2   3    16547.54    15394.96     86.87 o 
   1   2   3     8345.85     8035.22     47.88 o 
   2   2   3     4605.42     4298.16     31.09 o 
   3   2   3      111.45      110.80      9.94 o 
   4   2   3       38.38       40.69     10.77 o 
   5   2   3      730.18      779.71     24.09 o 
   6   2   3       76.26       81.06     11.90 o 
   7   2   3      120.99      126.85     16.51 o 
   8   2   3        0.33        4.83     20.63 o 
  -8   3   3       35.76        4.20     24.89 o 
  -7   3   3       68.37       -3.92     21.28 o 
  -6   3   3      253.30      322.83     33.86 o 
  -5   3   3       82.87       94.95      6.93 o 
  -4   3   3      302.80      301.68     10.76 o 
  -3   3   3      164.57      169.56     13.34 o 
  -2   3   3       14.19       16.82      8.89 o 
  -1   3   3      595.83      662.15     13.28 o 
   0   3   3      328.33      309.98      9.43 o 
   1   3   3      326.97      303.20      9.06 o 
   2   3   3     1166.67     1274.98     15.57 o 
   3   3   3     5988.28     6255.52     45.95 o 
   4   3   3        1.54       11.78      9.45 o 
   5   3   3       20.91       18.89     11.99 o 
   6   3   3       79.09       81.27     13.03 o 
   7   3   3      383.52      480.09     35.71 o 
   8   3   3       94.95       40.79     35.11 o 
  -8   4   3       43.22        8.03     28.08 o 
  -7   4   3      911.23     1173.80     55.33 o 
  -6   4   3       15.46       19.41      7.10 o 
  -5   4   3     1999.64     2193.54     37.72 o 
  -4   4   3     1351.40     1438.53     25.02 o 
  -3   4   3     3965.01     3864.11     46.67 o 
  -2   4   3      209.74      150.05     14.23 o 
  -1   4   3    13132.85    12898.80    104.39 o 
   0   4   3     3439.32     3187.16     31.31 o 
   1   4   3     2474.79     2317.26     25.47 o 
   2   4   3      692.41      781.45     13.51 o 
   3   4   3        4.29        4.11      5.81 o 
   4   4   3      902.80      921.58     19.61 o 
   5   4   3        1.23       13.47     11.18 o 
   6   4   3       65.03      100.84     29.52 o 
   7   4   3       29.41       24.23     14.88 o 
   8   4   3        9.11       -2.00     16.35 o 
  -8   5   3      362.62        0.40     21.86 o 
  -7   5   3       48.85        1.73     20.52 o 
  -6   5   3      683.67      702.81     25.66 o 
  -5   5   3      388.49      444.76     24.80 o 
  -4   5   3     4401.05     4704.47     56.70 o 
  -3   5   3     1156.94     1129.70     27.69 o 
  -2   5   3     6591.30     6431.49     63.63 o 
  -1   5   3     2006.45     1899.29     29.56 o 
   0   5   3     1199.20     1129.73     18.90 o 
   1   5   3      339.80      246.35     12.52 o 
   2   5   3     4895.53     4755.85     44.21 o 
   3   5   3      978.83      908.81     21.42 o 
   4   5   3      335.76      326.45     16.43 o 
   5   5   3      428.88      473.47     22.40 o 
   6   5   3        1.72       -5.25     14.59 o 
   7   5   3      457.65      521.55     41.56 o 
   8   5   3        5.45        8.04     25.32 o 
  -8   6   3       46.05        4.31     31.59 o 
  -7   6   3      157.01       -6.09     31.11 o 
  -6   6   3       46.82       29.99     12.53 o 
  -5   6   3     1024.92     1197.87     30.76 o 
  -4   6   3       64.13       91.26     13.66 o 
  -3   6   3     1042.16      983.88     34.07 o 
  -2   6   3     1707.76     1686.00     32.92 o 
  -1   6   3      995.22      878.55     24.66 o 
   0   6   3    10635.57    10490.96     81.25 o 
   1   6   3      232.48      302.49     17.30 o 
   2   6   3      386.17      331.89     17.07 o 
   3   6   3       17.82       15.20     10.28 o 
   4   6   3     2371.04     2512.98     37.56 o 
   5   6   3       66.08      107.90     16.22 o 
   6   6   3      366.48      469.52     29.96 o 
   7   6   3       35.27       49.68     34.36 o 
   8   6   3      124.91        1.48     20.90 o 
  -8   7   3      308.43       -5.55     35.53 o 
  -7   7   3        0.57        2.07     32.34 o 
  -6   7   3      199.59      126.81     51.88 o 
  -5   7   3      346.08      390.76     30.02 o 
  -4   7   3      470.71      525.96     23.21 o 
  -3   7   3        5.12       16.91     14.60 o 
  -2   7   3     2443.31     2205.53     43.20 o 
  -1   7   3       81.40       65.14     14.28 o 
   0   7   3     1354.58     1158.66     26.21 o 
   1   7   3     3100.33     2847.82     36.21 o 
   2   7   3     4645.81     4294.93     49.41 o 
   3   7   3     1619.72     1481.13     30.04 o 
   4   7   3      731.03      834.84     26.60 o 
   5   7   3     1472.46     1495.38     35.14 o 
   6   7   3      210.77      226.84     24.24 o 
   7   7   3      318.22      226.12    186.87 o 
   8   7   3        0.00       14.53     35.17 o 
  -7   8   3      156.75       88.46     75.96 o 
  -6   8   3        7.10        3.86     18.55 o 
  -5   8   3     1357.04     1559.41     39.36 o 
  -4   8   3      200.38      206.22     24.95 o 
  -3   8   3     3473.64     3548.71     56.14 o 
  -2   8   3      425.65      429.79     29.48 o 
  -1   8   3     1663.22     1579.76     36.29 o 
   0   8   3     4813.45     4549.95     56.17 o 
   1   8   3      950.61      852.60     28.92 o 
   2   8   3      684.96      653.50     25.27 o 
   3   8   3     1116.02     1184.16     29.61 o 
   4   8   3     2046.39     2080.54     39.23 o 
   5   8   3      399.08      398.50     26.71 o 
   6   8   3      705.77      785.78     39.03 o 
   7   8   3       52.62       34.87     29.89 o 
  -7   9   3        8.91       10.89     29.95 o 
  -6   9   3      503.15      612.04    118.56 o 
  -5   9   3       50.98       81.27     23.24 o 
  -4   9   3       58.76       66.97     17.99 o 
  -3   9   3     2989.46     3039.92     55.56 o 
  -2   9   3     1598.86     1684.11     40.41 o 
  -1   9   3      801.62      782.60     32.29 o 
   0   9   3      951.10      998.00     40.78 o 
   1   9   3     6260.19     6028.66     66.39 o 
   2   9   3     1233.40     1208.26     32.05 o 
   3   9   3     4872.51     4962.87     59.48 o 
   4   9   3      125.95      181.06     21.45 o 
   5   9   3     1354.92     1607.40     38.99 o 
   6   9   3       72.92       95.62     24.03 o 
   7   9   3      579.46      691.15     44.52 o 
  -7  10   3      179.42       57.82     75.39 o 
  -6  10   3       48.56       19.19     24.80 o 
  -5  10   3     1121.24     1254.97     38.84 o 
  -4  10   3        7.78        4.97     14.56 o 
  -3  10   3       43.12       62.61     23.15 o 
  -2  10   3       10.73        8.27     16.07 o 
  -1  10   3     3909.95     4021.29     65.40 o 
   0  10   3      656.47      621.06     38.14 o 
   1  10   3     3703.64     3602.35     52.10 o 
   2  10   3     2743.59     2750.28     44.59 o 
   3  10   3     1679.35     1774.89     38.04 o 
   4  10   3     3430.17     3620.86     54.69 o 
   5  10   3     1528.69     1653.56     46.93 o 
   6  10   3      250.84      134.04     67.70 o 
   7  10   3      406.72      416.25     82.17 o 
  -6  11   3      363.62       32.58     27.01 o 
  -5  11   3       66.13       64.69     24.25 o 
  -4  11   3      993.70     1152.84     47.54 o 
  -3  11   3      329.53      363.44     52.06 o 
  -2  11   3     2911.61     2970.88     57.86 o 
  -1  11   3        7.41       16.06     21.42 o 
   0  11   3     1236.11     1253.60     37.05 o 
   1  11   3     1173.06     1211.19     37.27 o 
   2  11   3     4269.47     4164.64     58.30 o 
   3  11   3        9.25       22.50     18.38 o 
   4  11   3       37.87       21.70     20.33 o 
   5  11   3       88.54      105.80     25.78 o 
   6  11   3      221.54      111.36     58.65 o 
  -6  12   3       48.36       14.91     19.29 o 
  -5  12   3      534.63      625.10     38.77 o 
  -4  12   3      412.31      387.07     82.34 o 
  -3  12   3      104.57      123.52     29.37 o 
  -2  12   3       34.25       49.56     31.65 o 
  -1  12   3      931.12      921.77     39.88 o 
   0  12   3      122.19      107.13     21.93 o 
   1  12   3      560.77      584.33     35.95 o 
   2  12   3      130.51       95.59     21.99 o 
   3  12   3        1.61      -10.87     20.99 o 
   4  12   3      362.24      441.04     33.79 o 
   5  12   3       46.96       25.24     22.55 o 
   6  12   3      393.80      402.63    116.73 o 
  -5  13   3       15.83       11.10     17.99 o 
  -4  13   3     1027.40     1186.33     44.81 o 
  -3  13   3      241.43      268.47     63.11 o 
  -2  13   3     1402.22     1400.91     49.98 o 
  -1  13   3      971.90     1073.13     48.05 o 
   0  13   3       21.43        8.25     18.58 o 
   1  13   3      127.13      163.87     25.79 o 
   2  13   3       45.67       49.80     26.10 o 
   3  13   3      437.22      497.44     40.63 o 
   4  13   3       28.54        0.49     16.21 o 
   5  13   3       89.37       21.42     22.86 o 
  -5  14   3      292.17      131.58     64.89 o 
  -4  14   3        1.52       -0.91     16.91 o 
  -3  14   3      310.98      266.99     79.36 o 
  -2  14   3       14.51       14.36     20.27 o 
  -1  14   3      789.45      769.50     38.41 o 
   0  14   3      286.03      302.73     38.14 o 
   1  14   3       49.08       57.33     25.82 o 
   2  14   3       77.55       57.66     28.08 o 
   3  14   3      183.49       72.05     48.47 o 
   4  14   3      142.07       40.00     31.95 o 
   5  14   3       43.01        9.79     21.82 o 
  -4  15   3       38.34       33.13     23.31 o 
  -3  15   3       77.53       44.32     23.42 o 
  -2  15   3      394.48      414.13     63.67 o 
  -1  15   3      209.04      209.33     51.34 o 
   0  15   3      187.75      206.18     36.16 o 
   1  15   3       68.40       53.29     25.93 o 
   2  15   3       25.01       28.30     28.57 o 
   3  15   3      449.12      207.91    106.57 o 
   4  15   3        0.31       -7.69     25.15 o 
  -3  16   3       34.01       17.28     23.70 o 
  -2  16   3      280.64      354.53     39.91 o 
  -1  16   3        2.60        4.84     23.87 o 
   0  16   3      714.76      828.07     52.64 o 
   1  16   3       63.44       40.38     28.03 o 
   2  16   3      228.49      173.39     61.80 o 
   3  16   3       71.01       28.20     27.16 o 
  -1  17   3        1.07      -10.06     29.91 o 
   0  17   3       30.19       17.98     27.81 o 
   1  17   3      112.02       75.99     37.90 o 
  -8   0   4      237.87        2.68     29.41 o 
  -7   0   4       97.19        2.78     29.34 o 
  -6   0   4     1888.36     2167.74     69.28 o 
  -5   0   4      338.78      418.36     78.53 o 
  -4   0   4     4188.19     4112.95    101.73 o 
  -3   0   4      659.77      661.10     36.77 o 
  -2   0   4     8756.98     8274.88     79.16 o 
  -1   0   4       88.54      121.24     13.49 o 
   0   0   4      683.87      613.37      8.61 o 
   1   0   4      522.07      568.62     11.69 o 
   2   0   4     1907.20     1933.98     32.88 o 
   3   0   4    16946.94    16327.05    208.11 o 
   4   0   4     1187.03     1249.71     24.67 o 
   5   0   4     2084.61     2192.34     39.84 o 
   6   0   4     1188.70     1267.85     32.44 o 
   7   0   4     1820.20     2013.32     43.93 o 
   8   0   4     1076.60     1114.18     63.61 o 
  -8   1   4        0.06       -0.17     15.66 o 
  -7   1   4      329.14      489.17     42.51 o 
  -6   1   4        6.86       30.96     25.31 o 
  -5   1   4     1604.88     1740.58     49.27 o 
  -4   1   4     6029.13     6384.48     97.42 o 
  -3   1   4      153.46      123.88     46.36 o 
  -2   1   4      194.63      199.44     11.50 o 
  -1   1   4     6039.08     5801.32     43.15 o 
   0   1   4    11198.90    10826.53    198.41 o 
   1   1   4     1367.75     1262.71     11.43 o 
   2   1   4     3814.62     3571.63     37.32 o 
   3   1   4       98.85      105.80     10.35 o 
   4   1   4     2694.01     2592.18     37.07 o 
   5   1   4      642.11      659.30     19.64 o 
   6   1   4     2844.54     3146.68     39.29 o 
   7   1   4       49.65       60.50     12.65 o 
   8   1   4      375.75      487.86     36.53 o 
  -8   2   4       97.91        0.41     23.25 o 
  -7   2   4      187.54        1.31     19.08 o 
  -6   2   4      328.87      397.89     38.64 o 
  -5   2   4      136.14      172.61     25.62 o 
  -4   2   4      630.03      622.29      9.55 o 
  -3   2   4       68.75       53.11      5.27 o 
  -2   2   4     5056.61     4671.49     41.01 o 
  -1   2   4    21249.94    20871.39    124.57 o 
   0   2   4    10842.75     9989.12     57.78 o 
   1   2   4     3206.58     2989.25     21.32 o 
   2   2   4      110.18      111.53      9.45 o 
   3   2   4    15996.72    16073.47    128.03 o 
   4   2   4        8.20       15.39     10.02 o 
   5   2   4      317.82      366.01     18.02 o 
   6   2   4      396.86      396.54     17.53 o 
   7   2   4      851.76      992.66     28.22 o 
   8   2   4      196.60      115.96     61.93 o 
  -8   3   4      212.45       -0.19     13.24 o 
  -7   3   4     1042.78     1323.19     56.67 o 
  -6   3   4        2.15       -8.08     23.18 o 
  -5   3   4     1647.80     1674.05     22.86 o 
  -4   3   4      164.43      164.48      7.70 o 
  -3   3   4     4078.63     3953.23     43.09 o 
  -2   3   4       17.10       12.33      7.15 o 
  -1   3   4    10609.90    10592.20     73.83 o 
   0   3   4     3118.58     3008.61     24.55 o 
   1   3   4     1336.99     1261.19     15.09 o 
   2   3   4      315.26      315.50      9.99 o 
   3   3   4      141.52      108.27      8.75 o 
   4   3   4     1314.37     1146.96     22.27 o 
   5   3   4      257.08      302.02     23.52 o 
   6   3   4      188.99      218.13     18.90 o 
   7   3   4       50.00       68.45     15.78 o 
   8   3   4       21.35       27.21     28.60 o 
  -8   4   4      394.10       -1.02     29.61 o 
  -7   4   4      212.68        1.25     23.13 o 
  -6   4   4      462.62      420.92    122.41 o 
  -5   4   4      283.38      330.47     11.23 o 
  -4   4   4      538.80      589.30     14.88 o 
  -3   4   4     1068.53     1126.32     20.91 o 
  -2   4   4     1613.27     1518.52     20.83 o 
  -1   4   4      214.83      178.01     10.89 o 
   0   4   4      233.16      250.42     11.91 o 
   1   4   4      163.89      117.33      9.21 o 
   2   4   4     3574.86     3698.90     30.28 o 
   3   4   4      479.23      395.73     12.91 o 
   4   4   4      100.28      108.39     11.23 o 
   5   4   4      824.74      911.50     23.98 o 
   6   4   4       63.18       55.11     23.69 o 
   7   4   4      462.42      527.76     32.68 o 
   8   4   4       85.04       57.56     32.00 o 
  -8   5   4        2.64       -6.32     28.42 o 
  -7   5   4       12.98        0.15     16.97 o 
  -6   5   4      409.45      431.39     32.04 o 
  -5   5   4      409.70      523.03     19.33 o 
  -4   5   4     1684.35     1730.82     36.42 o 
  -3   5   4     3872.61     3966.25     53.19 o 
  -2   5   4     5371.37     5335.50     48.17 o 
  -1   5   4     7104.35     7008.87     67.67 o 
   0   5   4    17907.56    17469.30    126.35 o 
   1   5   4     1745.13     1696.78     24.21 o 
   2   5   4      343.67      272.31     11.99 o 
   3   5   4      103.96      110.59     10.38 o 
   4   5   4     1247.34     1311.19     23.01 o 
   5   5   4       94.33       91.07     19.87 o 
   6   5   4      248.34      296.56     42.53 o 
   7   5   4      120.68      141.09     25.99 o 
   8   5   4       75.19       11.43     29.23 o 
  -8   6   4      114.36        5.50     33.10 o 
  -7   6   4       20.24        5.19     29.99 o 
  -6   6   4      590.40      664.94     20.42 o 
  -5   6   4        6.51       19.60     10.66 o 
  -4   6   4      982.66     1042.65     27.08 o 
  -3   6   4     3604.07     3971.70     53.67 o 
  -2   6   4     2985.21     3018.23     43.35 o 
  -1   6   4     1971.24     1970.10     28.35 o 
   0   6   4      180.22      171.25     12.32 o 
   1   6   4     2372.10     2220.17     29.12 o 
   2   6   4      704.66      710.70     21.08 o 
   3   6   4      454.49      433.08     17.26 o 
   4   6   4        8.20       11.83     13.02 o 
   5   6   4      255.00      327.48     23.92 o 
   6   6   4       31.79       43.70     23.77 o 
   7   6   4       84.72       73.22     58.90 o 
   8   6   4       73.34       -8.37     26.48 o 
  -8   7   4       19.76       -0.42     28.70 o 
  -7   7   4       37.27        0.14     33.67 o 
  -6   7   4        2.33       -2.43     10.35 o 
  -5   7   4      526.30      538.02     22.12 o 
  -4   7   4       20.56       16.20     11.94 o 
  -3   7   4      144.90      160.31     21.09 o 
  -2   7   4        1.21       -7.60     12.70 o 
  -1   7   4       37.49       18.91     10.80 o 
   0   7   4      402.06      368.34     18.50 o 
   1   7   4        1.77        5.30      8.32 o 
   2   7   4     1234.58     1254.36     24.52 o 
   3   7   4       94.39      107.34     16.38 o 
   4   7   4      660.55      687.63     23.34 o 
   5   7   4      307.88      363.88     22.76 o 
   6   7   4      278.19      284.06     32.20 o 
   7   7   4        7.19       17.95     30.58 o 
  -7   8   4        0.02        4.02     25.60 o 
  -6   8   4       93.67       91.23     24.82 o 
  -5   8   4        0.16       -8.25     10.36 o 
  -4   8   4      431.06      465.06     25.19 o 
  -3   8   4      972.47      964.14     36.49 o 
  -2   8   4      471.94      455.44     27.46 o 
  -1   8   4      484.27      448.83     32.90 o 
   0   8   4      288.23      327.43     18.34 o 
   1   8   4     1585.74     1422.10     29.19 o 
   2   8   4       73.85       95.83     17.78 o 
   3   8   4      662.65      628.49     24.98 o 
   4   8   4       85.30      120.46     17.82 o 
   5   8   4        8.47       18.58     14.53 o 
   6   8   4       37.63       39.43     21.09 o 
   7   8   4       22.18       11.56     21.69 o 
  -7   9   4        1.54        7.11     30.85 o 
  -6   9   4       36.31       13.03     16.67 o 
  -5   9   4       39.31       26.84     13.73 o 
  -4   9   4       58.58       57.95     17.75 o 
  -3   9   4      187.71      226.36     26.67 o 
  -2   9   4      105.18      100.44     23.84 o 
  -1   9   4      225.79      246.13     20.19 o 
   0   9   4      422.69      415.60     23.02 o 
   1   9   4      171.13      178.58     19.75 o 
   2   9   4      230.50      218.02     21.67 o 
   3   9   4      409.51      423.93     27.19 o 
   4   9   4       93.37       89.72     19.72 o 
   5   9   4       39.35       31.10     20.61 o 
   6   9   4        9.10       12.02     17.44 o 
   7   9   4       94.34       63.30     29.84 o 
  -7  10   4        5.97      -22.14     36.00 o 
  -6  10   4       17.87       11.98     15.59 o 
  -5  10   4        3.33       -0.74      9.97 o 
  -4  10   4      124.11      123.47     24.01 o 
  -3  10   4      662.86      656.36     37.63 o 
  -2  10   4      620.24      543.85     31.83 o 
  -1  10   4      204.39      186.06     20.97 o 
   0  10   4      161.92      172.68     20.40 o 
   1  10   4      176.23      176.57     21.92 o 
   2  10   4       20.86       37.57     16.08 o 
   3  10   4      121.26      137.39     21.76 o 
   4  10   4      484.74      512.69     31.24 o 
   5  10   4        0.61      -12.37     17.20 o 
   6  10   4        1.34      -18.77     18.77 o 
   7  10   4        3.02        1.26     18.28 o 
  -6  11   4       38.51       24.83     19.55 o 
  -5  11   4      237.23      212.62     51.70 o 
  -4  11   4       11.90      -10.87     18.48 o 
  -3  11   4      170.48      170.59     29.27 o 
  -2  11   4       15.35        7.31     14.19 o 
  -1  11   4      306.61      330.00     25.70 o 
   0  11   4      309.07      284.25     26.08 o 
   1  11   4       59.10       43.45     19.11 o 
   2  11   4        0.75       14.21     15.80 o 
   3  11   4      993.41     1020.03     35.85 o 
   4  11   4        5.83       -6.12     15.25 o 
   5  11   4      497.83      561.75     36.93 o 
   6  11   4       46.92       -1.89     13.57 o 
  -6  12   4       37.11       18.35     25.67 o 
  -5  12   4        8.60       17.28     18.42 o 
  -4  12   4       65.88       56.43     19.90 o 
  -3  12   4      228.26      188.34     39.49 o 
  -2  12   4      304.33      296.02     28.02 o 
  -1  12   4       58.78       79.54     21.10 o 
   0  12   4       52.71       63.13     23.15 o 
   1  12   4     2614.73     2543.85     52.21 o 
   2  12   4      148.20      154.41     23.49 o 
   3  12   4      537.59      613.62     32.04 o 
   4  12   4      376.96      335.95     45.07 o 
   5  12   4       31.95       12.71     20.40 o 
   6  12   4        0.10        6.51     21.46 o 
  -5  13   4       82.74       27.37     20.05 o 
  -4  13   4      397.90      380.17     39.08 o 
  -3  13   4      111.92      121.89     30.41 o 
  -2  13   4       23.91       13.53     18.81 o 
  -1  13   4      371.91      403.99     36.30 o 
   0  13   4      217.51      226.77     29.39 o 
   1  13   4      480.32      493.44     36.64 o 
   2  13   4      651.99      654.04     35.49 o 
   3  13   4        4.23       12.48     19.31 o 
   4  13   4      850.14      914.06     41.82 o 
   5  13   4        5.23        7.45     20.39 o 
  -5  14   4       51.86       23.56     22.60 o 
  -4  14   4      396.02      466.52     58.73 o 
  -3  14   4       87.12       39.70     30.77 o 
  -2  14   4      440.53      478.96     61.42 o 
  -1  14   4      373.25      427.96     33.70 o 
   0  14   4       10.06        3.23     15.88 o 
   1  14   4      157.05      187.50     37.67 o 
   2  14   4      212.20      162.90     34.39 o 
   3  14   4      255.65      169.46     81.45 o 
   4  14   4        6.18        5.31     18.11 o 
   5  14   4      118.93       36.10     26.04 o 
  -4  15   4       72.82       44.35     26.64 o 
  -3  15   4      408.96      357.84     95.15 o 
  -2  15   4      279.04      236.76     38.17 o 
  -1  15   4      552.94      582.99     45.60 o 
   0  15   4      553.52      581.16     78.35 o 
   1  15   4      395.18      174.27     86.04 o 
   2  15   4      377.23      282.54     99.25 o 
   3  15   4      149.82       58.72     28.15 o 
   4  15   4      327.66       35.20     37.19 o 
  -3  16   4       82.10       39.68     28.61 o 
  -2  16   4      716.33      750.85     50.65 o 
  -1  16   4      728.75      764.54     45.43 o 
   0  16   4       16.59       19.36     24.32 o 
   1  16   4      307.70      235.96     75.39 o 
   2  16   4        0.80       11.24     22.67 o 
   3  16   4      734.26      806.22     47.24 o 
  -1  17   4       12.60       -6.28     28.71 o 
   0  17   4      569.28      584.92     47.80 o 
   1  17   4       69.49       40.27     29.06 o 
  -8   1   5      102.07        3.24     23.12 o 
  -7   1   5       13.03       -4.67     26.24 o 
  -6   1   5      309.52      367.47     38.72 o 
  -5   1   5      208.48      269.62     31.23 o 
  -4   1   5       10.69       18.21     17.66 o 
  -3   1   5        7.03       13.75      7.73 o 
  -2   1   5      113.21      115.88      7.94 o 
  -1   1   5     4746.67     4754.62     35.32 o 
   0   1   5     2363.01     2258.22     17.53 o 
   1   1   5       44.59       18.43      2.36 o 
   2   1   5      943.73      987.75     15.66 o 
   3   1   5     2241.11     2215.17     32.36 o 
   4   1   5      215.57      242.24     13.38 o 
   5   1   5       19.84        7.09      8.43 o 
   6   1   5     2024.28     2164.45     31.38 o 
   7   1   5       25.70       38.97     14.01 o 
   8   1   5      315.23      191.06     83.83 o 
  -8   2   5        0.70        5.31     22.83 o 
  -7   2   5       71.72       -0.50     17.51 o 
  -6   2   5        2.28        1.89     16.69 o 
  -5   2   5      109.34      110.62     27.57 o 
  -4   2   5     1763.21     1874.17     38.95 o 
  -3   2   5      152.69      185.57     12.00 o 
  -2   2   5        6.99        5.23      5.72 o 
  -1   2   5    15844.38    16201.99    106.73 o 
   0   2   5      145.47      151.19      5.52 o 
   1   2   5     1192.29     1013.46     11.45 o 
   2   2   5     4370.59     4224.00     30.55 o 
   3   2   5       99.77       85.40      8.86 o 
   4   2   5      570.84      588.91     24.37 o 
   5   2   5        2.28        5.46     11.61 o 
   6   2   5      705.26      764.86     21.46 o 
   7   2   5        7.70       10.21     10.75 o 
   8   2   5        6.52        5.74     18.21 o 
  -8   3   5        1.71       -2.96     28.51 o 
  -7   3   5       39.63        1.34     19.37 o 
  -6   3   5       42.57       47.54     28.73 o 
  -5   3   5      543.43      548.82     34.41 o 
  -4   3   5      355.17      338.32     10.65 o 
  -3   3   5      181.53      150.08     12.37 o 
  -2   3   5       20.16       10.57      8.10 o 
  -1   3   5    18561.15    18272.44    112.34 o 
   0   3   5     4665.51     4457.42     33.07 o 
   1   3   5      917.54      821.01     23.04 o 
   2   3   5     2607.33     2545.60     22.81 o 
   3   3   5     5756.63     5786.59     45.11 o 
   4   3   5      431.02      484.70     17.29 o 
   5   3   5       50.22       61.37     15.14 o 
   6   3   5      520.49      582.55     27.98 o 
   7   3   5       48.62       41.93     12.92 o 
   8   3   5        8.84       17.49     24.60 o 
  -8   4   5      205.43        5.30     28.62 o 
  -7   4   5      371.43      452.44    136.18 o 
  -6   4   5       11.90       -3.51     18.89 o 
  -5   4   5      524.17      529.05     14.13 o 
  -4   4   5     1053.08     1058.87     19.36 o 
  -3   4   5     1972.96     2048.53     30.10 o 
  -2   4   5     2807.61     2812.03     37.04 o 
  -1   4   5     4014.25     4043.33     35.72 o 
   0   4   5     1353.94     1306.40     16.49 o 
   1   4   5     2388.05     2236.14     21.72 o 
   2   4   5     2429.51     2285.85     25.06 o 
   3   4   5      173.71      166.27     16.58 o 
   4   4   5       34.02       35.69      9.61 o 
   5   4   5      123.59      157.14     19.63 o 
   6   4   5      231.51      315.44     24.59 o 
   7   4   5       33.39       28.90     20.13 o 
   8   4   5       13.01       19.28     27.92 o 
  -8   5   5      122.40        4.86     32.10 o 
  -7   5   5      114.65       -5.60     25.06 o 
  -6   5   5      173.88      192.84     11.54 o 
  -5   5   5      750.15      756.27     18.30 o 
  -4   5   5     1335.05     1465.58     35.14 o 
  -3   5   5      250.99      251.30     14.88 o 
  -2   5   5     5212.50     5263.28     49.69 o 
  -1   5   5    21220.51    21166.35    151.29 o 
   0   5   5     6260.97     6323.41     50.93 o 
   1   5   5     6635.32     6489.31     48.56 o 
   2   5   5      563.87      554.57     13.32 o 
   3   5   5     5819.24     5713.05     49.47 o 
   4   5   5      158.14      187.57     12.89 o 
   5   5   5      364.09      473.27     21.77 o 
   6   5   5      122.08      161.18     39.52 o 
   7   5   5      186.18      147.47     58.47 o 
   8   5   5        0.32        1.20     18.19 o 
  -8   6   5      135.02       -0.27     24.70 o 
  -7   6   5      131.80        0.94     20.85 o 
  -6   6   5       63.40       63.40     16.37 o 
  -5   6   5      140.38      148.98     17.20 o 
  -4   6   5      755.87      777.59     29.41 o 
  -3   6   5     1589.01     1631.24     32.58 o 
  -2   6   5       70.89       43.61     12.35 o 
  -1   6   5      238.90      197.05     13.14 o 
   0   6   5     5119.93     5003.24     45.41 o 
   1   6   5      184.79      231.01     13.71 o 
   2   6   5     3393.03     3120.24     36.18 o 
   3   6   5       97.01      120.80     13.12 o 
   4   6   5     2396.09     2438.84     44.54 o 
   5   6   5       52.22       61.26     14.83 o 
   6   6   5     1699.75     1812.83     52.11 o 
   7   6   5      164.06      110.63     88.35 o 
   8   6   5       76.09        3.57     30.54 o 
  -7   7   5       60.35       -0.68     21.93 o 
  -6   7   5      612.88      734.88     34.17 o 
  -5   7   5      322.07      374.26     17.93 o 
  -4   7   5     1855.38     2001.17     35.84 o 
  -3   7   5      482.76      469.90     21.86 o 
  -2   7   5     1432.42     1428.86     28.61 o 
  -1   7   5     2460.87     2067.48     30.00 o 
   0   7   5      765.27      825.27     25.58 o 
   1   7   5       37.88       66.06     13.94 o 
   2   7   5       50.77       65.64     13.39 o 
   3   7   5     1131.00     1092.15     25.95 o 
   4   7   5        0.20       -2.58     11.66 o 
   5   7   5      432.24      572.80     25.47 o 
   6   7   5        4.29        6.32     18.24 o 
   7   7   5      497.11      621.59     66.80 o 
  -7   8   5      163.73       70.70     65.21 o 
  -6   8   5       91.51       50.96     28.08 o 
  -5   8   5      479.68      578.59     29.28 o 
  -4   8   5     1236.25     1386.42     35.79 o 
  -3   8   5       96.19      117.26     17.19 o 
  -2   8   5      514.81      536.43     23.38 o 
  -1   8   5      947.28      905.74     26.40 o 
   0   8   5     2565.19     2495.02     37.61 o 
   1   8   5      685.81      677.84     21.81 o 
   2   8   5     3235.93     3112.57     40.20 o 
   3   8   5      264.98      305.78     20.73 o 
   4   8   5     1134.45     1240.40     33.38 o 
   5   8   5      271.65      308.69     26.65 o 
   6   8   5     1109.80     1338.51     40.47 o 
   7   8   5      128.89      106.56     63.90 o 
  -7   9   5       93.42       45.04     51.42 o 
  -6   9   5      308.12      306.75     79.27 o 
  -5   9   5      143.43      141.64     26.44 o 
  -4   9   5        3.65        0.04     10.70 o 
  -3   9   5      689.12      753.42     29.39 o 
  -2   9   5       22.87       31.70     14.94 o 
  -1   9   5     1997.96     1964.62     37.84 o 
   0   9   5        6.86       -3.70     12.23 o 
   1   9   5     1185.51     1209.56     30.00 o 
   2   9   5        0.34        0.86      7.28 o 
   3   9   5     7075.07     7106.25     74.33 o 
   4   9   5      158.43      171.22     26.13 o 
   5   9   5     2230.09     2428.86     49.94 o 
   6   9   5        9.84        4.20     17.16 o 
   7   9   5      683.84      859.60     48.92 o 
  -7  10   5       33.40       22.56     37.16 o 
  -6  10   5       12.05       18.87     18.11 o 
  -5  10   5      707.38      825.60     31.79 o 
  -4  10   5      700.66      798.01     35.31 o 
  -3  10   5      493.07      529.69     30.34 o 
  -2  10   5     1390.27     1478.19     36.04 o 
  -1  10   5      753.28      736.08     30.28 o 
   0  10   5     2002.63     1965.69     39.22 o 
   1  10   5      413.24      446.11     28.01 o 
   2  10   5     1539.37     1535.44     36.78 o 
   3  10   5       82.32       93.82     18.56 o 
   4  10   5      480.18      586.71     29.89 o 
   5  10   5       73.49       47.00     21.11 o 
   6  10   5      414.20      498.13     32.29 o 
  -6  11   5      472.25      425.47    107.95 o 
  -5  11   5      105.57       95.56     25.16 o 
  -4  11   5      428.96      468.00     32.21 o 
  -3  11   5      203.82      231.51     25.19 o 
  -2  11   5     1085.55     1060.49     39.08 o 
  -1  11   5      757.30      817.27     33.26 o 
   0  11   5       35.78       42.89     17.70 o 
   1  11   5     1611.08     1563.98     38.05 o 
   2  11   5      719.46      704.49     29.05 o 
   3  11   5      389.97      435.96     33.49 o 
   4  11   5        7.44        5.34     16.92 o 
   5  11   5       37.80       42.52     20.75 o 
   6  11   5       55.20       22.03     24.25 o 
  -6  12   5       65.97       38.89     22.20 o 
  -5  12   5      282.25      273.75     63.38 o 
  -4  12   5     1062.13     1198.12     44.94 o 
  -3  12   5      361.83      378.99     30.24 o 
  -2  12   5     1957.91     2006.86     48.86 o 
  -1  12   5       38.64       38.55     19.20 o 
   0  12   5     1506.44     1497.73     39.17 o 
   1  12   5        2.53       12.29     15.76 o 
   2  12   5     2624.91     2583.08     51.11 o 
   3  12   5        1.46       -2.55     17.47 o 
   4  12   5      136.83      124.95     29.56 o 
   5  12   5       27.77        8.97     19.54 o 
   6  12   5      163.90       33.01     25.01 o 
  -5  13   5      817.73      910.21     38.75 o 
  -4  13   5      104.13      107.21     26.00 o 
  -3  13   5      193.63      155.11     29.57 o 
  -2  13   5      409.33      350.35     55.71 o 
  -1  13   5     1313.13     1261.87     40.57 o 
   0  13   5      585.82      549.43     32.11 o 
   1  13   5      184.33      199.49     35.95 o 
   2  13   5      277.24      339.58     31.72 o 
   3  13   5      612.12      692.23     37.86 o 
   4  13   5        0.81        7.93     20.24 o 
   5  13   5      479.74      606.41     42.39 o 
  -5  14   5      177.60       50.43     33.83 o 
  -4  14   5       49.76       23.62     20.63 o 
  -3  14   5      319.19      220.77     78.62 o 
  -2  14   5      317.99      302.06     53.59 o 
  -1  14   5       37.09       46.17     23.21 o 
   0  14   5      238.78      184.78     56.99 o 
   1  14   5       64.02       51.50     24.30 o 
   2  14   5       87.64       76.55     25.14 o 
   3  14   5        3.15       -3.15     19.80 o 
   4  14   5       60.07        7.91     23.25 o 
  -4  15   5       35.21       29.21     23.03 o 
  -3  15   5      461.60      576.18     44.15 o 
  -2  15   5       37.79       39.57     27.93 o 
  -1  15   5     1373.64     1370.05     54.53 o 
   0  15   5        3.91        3.85     18.90 o 
   1  15   5      176.96       83.47     46.01 o 
   2  15   5       93.08       28.28     25.83 o 
   3  15   5      319.99      163.79     93.31 o 
   4  15   5       65.37       22.05     26.85 o 
  -3  16   5      126.59       89.09     36.95 o 
  -2  16   5        8.27       24.90     28.03 o 
  -1  16   5       10.13        1.01     19.20 o 
   0  16   5      442.17      296.47    106.00 o 
   1  16   5        8.84       -4.80     19.56 o 
   2  16   5      515.43      468.41    129.21 o 
   0  17   5        6.02       -4.78     22.07 o 
  -8   0   6      218.49        0.55     26.12 o 
  -7   0   6      217.40        6.04     28.65 o 
  -6   0   6      515.33      650.39     69.61 o 
  -5   0   6      668.70      728.56     59.97 o 
  -4   0   6       34.11       50.33     47.12 o 
  -3   0   6      829.63      733.22     16.60 o 
  -2   0   6       23.46       23.70      6.55 o 
  -1   0   6     2564.04     2346.02     26.79 o 
   0   0   6     6418.17     6129.30    135.51 o 
   1   0   6     1023.43      854.50     16.22 o 
   2   0   6       75.38       56.12      8.04 o 
   3   0   6     4918.25     4849.12    101.75 o 
   4   0   6       23.31       38.86     13.97 o 
   5   0   6        8.59       19.54     15.55 o 
   6   0   6     1126.91     1243.27     36.80 o 
   7   0   6       59.94       90.37     24.58 o 
   8   0   6       85.84       31.55     30.79 o 
  -8   1   6       58.93        1.77     22.35 o 
  -7   1   6      299.74       -2.84     32.10 o 
  -6   1   6       70.72       54.58     25.75 o 
  -5   1   6      574.15      645.46     34.55 o 
  -4   1   6     1432.07     1503.60     45.81 o 
  -3   1   6     2316.91     2247.39     25.60 o 
  -2   1   6     3193.83     2989.68     30.59 o 
  -1   1   6       99.41      155.57      8.19 o 
   0   1   6     1624.37     1405.44     11.75 o 
   1   1   6      147.54      131.89      8.27 o 
   2   1   6    17020.13    16165.61    103.26 o 
   3   1   6     2149.24     2200.99     26.49 o 
   4   1   6     1391.90     1371.46     20.67 o 
   5   1   6     1655.83     1651.51     24.11 o 
   6   1   6     1666.15     1785.27     29.45 o 
   7   1   6       35.34       48.24     13.04 o 
   8   1   6      273.37      166.27     85.84 o 
  -8   2   6      105.54       -1.30     23.21 o 
  -7   2   6      183.53       -4.34     22.73 o 
  -6   2   6      498.30      605.78     45.14 o 
  -5   2   6     3475.99     3999.33     70.61 o 
  -4   2   6     1368.29     1464.77     12.61 o 
  -3   2   6     1432.14     1381.05     19.49 o 
  -2   2   6      897.07      901.40     13.30 o 
  -1   2   6    22200.09    21833.14    145.34 o 
   0   2   6      688.13      692.01     11.66 o 
   1   2   6     1548.41     1396.93     13.91 o 
   2   2   6      754.56      802.93     13.68 o 
   3   2   6     3133.72     2958.43     29.82 o 
   4   2   6       11.96       11.62      9.83 o 
   5   2   6     3085.56     3121.28     36.94 o 
   6   2   6       16.69       23.75     10.66 o 
   7   2   6      361.93      429.01     21.04 o 
   8   2   6      262.99      167.63     78.62 o 
  -8   3   6      266.08        5.16     32.59 o 
  -7   3   6      136.60       -6.65     32.29 o 
  -6   3   6      564.43      695.77     42.66 o 
  -5   3   6      438.85      532.14     34.40 o 
  -4   3   6     1331.36     1437.89     30.14 o 
  -3   3   6     1212.13     1186.38     23.04 o 
  -2   3   6     8079.47     8125.10     73.81 o 
  -1   3   6     5941.00     5794.10     43.54 o 
   0   3   6      642.92      580.03     10.70 o 
   1   3   6       46.12       28.97      5.52 o 
   2   3   6     2203.47     1975.26     17.95 o 
   3   3   6       40.80       61.38      9.15 o 
   4   3   6      116.93      160.11     18.55 o 
   5   3   6       92.48      119.06     17.24 o 
   6   3   6      503.05      582.01     20.80 o 
   7   3   6      307.74      392.18     21.73 o 
   8   3   6       12.27       11.28     23.63 o 
  -8   4   6       64.84       -7.51     29.87 o 
  -7   4   6      348.87      450.04    150.71 o 
  -6   4   6      162.62      231.46     35.17 o 
  -5   4   6      953.25     1030.65     17.89 o 
  -4   4   6      514.37      527.78     21.33 o 
  -3   4   6      705.21      727.51     27.21 o 
  -2   4   6     3610.96     3590.29     36.84 o 
  -1   4   6    16445.52    16305.58    104.94 o 
   0   4   6     1096.33     1092.80     14.76 o 
   1   4   6     4749.23     4555.86     35.08 o 
   2   4   6      622.68      684.47     13.45 o 
   3   4   6      554.27      507.04     13.97 o 
   4   4   6      708.87      713.72     20.31 o 
   5   4   6      334.69      366.88     25.96 o 
   6   4   6       90.87       69.48     18.25 o 
   7   4   6       98.79      122.10     20.23 o 
   8   4   6       32.71        7.06     20.03 o 
  -8   5   6       75.75       -8.20     34.37 o 
  -7   5   6      103.08        2.67     22.72 o 
  -6   5   6      181.78      192.23     27.50 o 
  -5   5   6        2.84        5.89      7.07 o 
  -4   5   6     1722.56     1848.75     33.45 o 
  -3   5   6      230.53      253.91     19.03 o 
  -2   5   6     3502.88     3637.53     39.58 o 
  -1   5   6      101.63      145.25     11.58 o 
   0   5   6    10131.23    10141.36     76.44 o 
   1   5   6       56.77       72.16      7.88 o 
   2   5   6    10864.81    10912.69     76.67 o 
   3   5   6      831.95      941.83     18.33 o 
   4   5   6     1763.77     1821.77     47.52 o 
   5   5   6       54.22       69.18     17.18 o 
   6   5   6     1053.26     1117.14     36.99 o 
   7   5   6      174.26      130.62     65.97 o 
   8   5   6        3.03        3.51     17.90 o 
  -8   6   6       69.05       -1.74     26.96 o 
  -7   6   6        8.89        7.45     26.72 o 
  -6   6   6      187.66       79.31     67.75 o 
  -5   6   6      178.88      211.33     15.26 o 
  -4   6   6      155.70      151.43     17.40 o 
  -3   6   6      890.47      929.60     23.14 o 
  -2   6   6     2544.06     2674.90     35.10 o 
  -1   6   6      950.89      885.71     19.19 o 
   0   6   6      146.52      143.99     11.56 o 
   1   6   6     2193.87     2226.70     28.48 o 
   2   6   6     1792.41     1832.93     23.56 o 
   3   6   6     1936.06     1861.27     27.90 o 
   4   6   6      115.62      112.79     14.58 o 
   5   6   6      738.40      801.43     26.39 o 
   6   6   6        5.11      -11.62     17.04 o 
   7   6   6       23.25       -1.52     19.00 o 
  -7   7   6        0.93       -1.44     23.45 o 
  -6   7   6       89.14       70.13     24.97 o 
  -5   7   6      429.81      498.22     19.19 o 
  -4   7   6        6.08        5.56     15.31 o 
  -3   7   6      144.21      194.84     17.21 o 
  -2   7   6      197.51      183.30     16.70 o 
  -1   7   6       76.26       80.36     13.27 o 
   0   7   6        5.49        9.93      9.61 o 
   1   7   6        8.35        3.79      7.95 o 
   2   7   6      579.53      556.55     19.28 o 
   3   7   6      572.58      626.20     21.45 o 
   4   7   6       12.87       26.03     13.19 o 
   5   7   6      577.85      601.41     32.35 o 
   6   7   6       10.41        9.45     18.01 o 
   7   7   6      173.05      113.09     98.52 o 
  -7   8   6       36.06        7.23     29.91 o 
  -6   8   6        5.37       -0.92     10.28 o 
  -5   8   6        3.22       -3.31      9.88 o 
  -4   8   6        2.60        7.10     13.48 o 
  -3   8   6        0.51        4.32     13.53 o 
  -2   8   6       14.13       19.15     12.70 o 
  -1   8   6      109.98      124.62     17.95 o 
   0   8   6        6.89       26.75     12.38 o 
   1   8   6      441.81      437.64     20.99 o 
   2   8   6       91.27       98.01     14.69 o 
   3   8   6      821.42      848.22     24.50 o 
   4   8   6     1061.71     1084.74     32.25 o 
   5   8   6      525.56      498.26     25.00 o 
   6   8   6        5.26        8.41     18.17 o 
   7   8   6        0.40       -4.87     19.82 o 
  -7   9   6        0.32      -22.88     36.18 o 
  -6   9   6        0.01        9.51     14.41 o 
  -5   9   6       14.80        6.28     16.32 o 
  -4   9   6      112.06      114.24     21.10 o 
  -3   9   6      221.99      250.36     23.27 o 
  -2   9   6      546.02      513.73     24.59 o 
  -1   9   6      108.58       89.63     18.60 o 
   0   9   6        7.36       15.82     12.61 o 
   1   9   6       65.40       72.77     15.34 o 
   2   9   6      104.15       81.45     20.53 o 
   3   9   6      162.13      167.60     20.28 o 
   4   9   6       90.47      110.93     18.29 o 
   5   9   6        5.89        2.67     13.41 o 
   6   9   6       93.48       51.63     20.30 o 
   7   9   6        2.99       19.46     34.43 o 
  -7  10   6        3.49       -2.50     28.90 o 
  -6  10   6        5.45        0.64     11.70 o 
  -5  10   6        1.37       -6.74     18.89 o 
  -4  10   6       64.67       57.99     20.53 o 
  -3  10   6        0.25       -3.26     14.80 o 
  -2  10   6       71.16       67.98     18.46 o 
  -1  10   6      601.71      588.55     29.39 o 
   0  10   6       94.70       72.07     18.09 o 
   1  10   6      103.43       94.50     23.28 o 
   2  10   6      493.70      468.87     24.22 o 
   3  10   6      324.34      295.68     23.84 o 
   4  10   6      264.75      219.62     23.93 o 
   5  10   6       12.93        9.42     16.96 o 
   6  10   6       51.73       41.17     22.67 o 
  -6  11   6       41.69        5.59     15.71 o 
  -5  11   6      332.52      302.69     62.69 o 
  -4  11   6      162.00      164.46     27.91 o 
  -3  11   6        2.77       -0.85     12.75 o 
  -2  11   6      114.74      103.77     23.32 o 
  -1  11   6       28.75       17.62     15.62 o 
   0  11   6      157.77      158.61     22.25 o 
   1  11   6      148.58      158.62     22.61 o 
   2  11   6       29.71       47.18     17.33 o 
   3  11   6       51.95       62.05     19.99 o 
   4  11   6        0.74       10.76     15.62 o 
   5  11   6       77.56       77.84     22.52 o 
   6  11   6        0.37        6.21     16.70 o 
  -6  12   6       97.85       39.54     25.62 o 
  -5  12   6       65.61       43.25     20.37 o 
  -4  12   6       70.77       86.64     24.93 o 
  -3  12   6      494.32      497.64     32.28 o 
  -2  12   6      154.62      156.94     24.95 o 
  -1  12   6      198.54      243.05     25.18 o 
   0  12   6       80.50       65.08     21.60 o 
   1  12   6      229.14      254.16     24.51 o 
   2  12   6       29.58       32.57     18.30 o 
   3  12   6      272.82      256.20     41.92 o 
   4  12   6      130.72       62.53     25.70 o 
   5  12   6      187.45       68.96     42.20 o 
   6  12   6       49.57      -10.71     65.68 o 
  -5  13   6        2.27       12.68     20.31 o 
  -4  13   6      232.75      203.48     41.05 o 
  -3  13   6       51.40       40.23     24.43 o 
  -2  13   6     1058.94     1091.24     40.58 o 
  -1  13   6       19.44       12.58     19.01 o 
   0  13   6      255.13      254.92     40.29 o 
   1  13   6       68.67       72.67     22.37 o 
   2  13   6     1662.83     1658.98     43.83 o 
   3  13   6        0.16      -15.28     21.23 o 
   4  13   6       67.21       38.57     24.45 o 
   5  13   6       16.69        3.91     18.63 o 
  -4  14   6       52.25       28.63     22.24 o 
  -3  14   6      107.99       78.58     36.56 o 
  -2  14   6      129.99      119.04     30.12 o 
  -1  14   6      310.84      314.18     93.48 o 
   0  14   6      178.29      127.86     28.75 o 
   1  14   6      972.03     1007.90     55.35 o 
   2  14   6      320.49      308.88     35.81 o 
   3  14   6      259.92      215.30     71.97 o 
   4  14   6      124.31        8.23     19.09 o 
  -4  15   6       70.07       65.90     33.82 o 
  -3  15   6      162.09      119.35     45.36 o 
  -2  15   6      984.35     1082.16     46.95 o 
  -1  15   6      103.70       90.80     34.97 o 
   0  15   6      285.07      156.63     73.49 o 
   1  15   6       25.07        5.61     19.50 o 
   2  15   6      576.47      524.77    135.68 o 
   3  15   6        2.58        5.75     23.93 o 
  -2  16   6      100.96       46.28     35.83 o 
  -1  16   6      287.13      193.79     71.29 o 
   0  16   6       17.15        8.89     21.60 o 
   1  16   6      187.75       91.60     51.53 o 
   2  16   6       79.53       31.09     26.77 o 
  -8   1   7       17.39       -0.78     24.56 o 
  -7   1   7       98.06       -0.77     19.16 o 
  -6   1   7       99.38      145.48     37.84 o 
  -5   1   7      298.89      374.35     30.72 o 
  -4   1   7       20.12       25.51     19.80 o 
  -3   1   7     1452.27     1588.74     21.62 o 
  -2   1   7        7.39        8.95      5.90 o 
  -1   1   7      371.29      310.55     10.17 o 
   0   1   7      499.43      454.08      6.35 o 
   1   1   7      942.50      989.98     14.20 o 
   2   1   7      682.64      654.21      9.59 o 
   3   1   7      156.23      140.22      8.01 o 
   4   1   7      226.32      206.99     12.50 o 
   5   1   7      496.18      485.66     15.79 o 
   6   1   7       74.67       87.82     13.80 o 
   7   1   7        4.00        8.83     12.66 o 
   8   1   7        9.56       -3.17      9.99 o 
  -8   2   7       36.74        6.13     27.92 o 
  -7   2   7       54.38        2.59     27.63 o 
  -6   2   7      190.17      233.88     34.13 o 
  -5   2   7       16.67       19.22     19.78 o 
  -4   2   7      887.43      927.31     27.03 o 
  -3   2   7      610.61      649.25     21.84 o 
  -2   2   7      676.19      622.90     12.81 o 
  -1   2   7        0.61        8.25      6.29 o 
   0   2   7      872.92      811.87     14.13 o 
   1   2   7      325.44      297.10     13.78 o 
   2   2   7     2496.48     2463.62     24.87 o 
   3   2   7     1997.82     2134.44     26.40 o 
   4   2   7      274.76      265.26     14.07 o 
   5   2   7     2207.04     2219.62     36.16 o 
   6   2   7        1.04       -2.65      8.50 o 
   7   2   7        1.03       -5.50     10.74 o 
   8   2   7       12.50        1.02     11.75 o 
  -8   3   7       74.17        2.33     28.66 o 
  -7   3   7        8.96       11.03     29.26 o 
  -6   3   7      153.90      170.93     33.04 o 
  -5   3   7      874.10      954.76     40.72 o 
  -4   3   7       96.43      117.26      9.25 o 
  -3   3   7     1095.58     1026.27     19.89 o 
  -2   3   7     4383.12     4531.78     40.34 o 
  -1   3   7       34.96       33.92      7.85 o 
   0   3   7      191.56      239.14      8.02 o 
   1   3   7      575.15      480.61      7.85 o 
   2   3   7       20.59       22.70      4.92 o 
   3   3   7     1445.72     1377.86     23.75 o 
   4   3   7        5.45        0.05      7.03 o 
   5   3   7     1124.04     1136.70     38.08 o 
   6   3   7      188.81      189.78     19.28 o 
   7   3   7       86.57       59.36     15.24 o 
   8   3   7      133.17      127.87     23.61 o 
  -8   4   7        7.91       -4.77     28.70 o 
  -7   4   7       14.80       24.28     29.56 o 
  -6   4   7      159.06      196.65     34.41 o 
  -5   4   7       82.85      102.70      7.34 o 
  -4   4   7      199.60      211.83     13.17 o 
  -3   4   7      687.95      754.52     20.10 o 
  -2   4   7     5387.35     5283.70     57.17 o 
  -1   4   7      283.02      335.66     11.37 o 
   0   4   7     4231.16     4176.66     32.85 o 
   1   4   7        7.91       25.43      5.23 o 
   2   4   7     4852.25     4753.42     35.77 o 
   3   4   7      249.45      248.55     11.54 o 
   4   4   7     1369.76     1456.59     28.36 o 
   5   4   7       49.84       65.26     18.18 o 
   6   4   7       48.68       45.75     15.55 o 
   7   4   7      100.60      101.68     18.02 o 
   8   4   7        2.88        5.03     18.04 o 
  -8   5   7        7.31       -0.61     26.05 o 
  -7   5   7      202.11       13.07     31.28 o 
  -6   5   7       32.05       18.73      7.95 o 
  -5   5   7      947.16     1016.50     20.29 o 
  -4   5   7       68.92       78.77     17.80 o 
  -3   5   7      256.76      261.99     17.68 o 
  -2   5   7       15.71       21.62      8.96 o 
  -1   5   7     7512.96     7663.36     65.37 o 
   0   5   7        5.27        2.95      6.19 o 
   1   5   7     4237.14     3988.98     32.77 o 
   2   5   7        8.24       16.41      6.46 o 
   3   5   7     1582.56     1587.65     24.39 o 
   4   5   7      221.65      213.09     15.00 o 
   5   5   7     2148.71     2257.46     41.80 o 
   6   5   7        1.56        8.31     15.27 o 
   7   5   7      417.45      499.02     49.22 o 
   8   5   7        2.61       12.99     22.82 o 
  -8   6   7      274.51      199.44    149.83 o 
  -7   6   7      155.73       77.45     67.98 o 
  -6   6   7      499.92      595.55     32.15 o 
  -5   6   7       34.11       29.82     13.23 o 
  -4   6   7     2175.63     2402.06     45.44 o 
  -3   6   7      159.20      199.83     15.85 o 
  -2   6   7     4921.78     4787.20     52.96 o 
  -1   6   7       13.69       10.83      9.49 o 
   0   6   7     1684.75     1427.83     24.26 o 
   1   6   7      466.26      467.23     15.11 o 
   2   6   7     3518.26     3391.62     33.12 o 
   3   6   7      635.23      607.99     17.29 o 
   4   6   7      425.41      476.27     17.43 o 
   5   6   7      340.95      372.71     20.81 o 
   6   6   7      980.87     1047.41     42.71 o 
   7   6   7      677.78      795.95     40.20 o 
  -7   7   7      100.35       -8.20     25.12 o 
  -6   7   7       69.76       56.51     21.86 o 
  -5   7   7     1071.37     1287.27     29.56 o 
  -4   7   7      205.90      209.49     20.56 o 
  -3   7   7     1022.82     1197.92     28.74 o 
  -2   7   7     1423.92     1482.68     31.98 o 
  -1   7   7     2327.89     2259.52     33.69 o 
   0   7   7      113.99       99.10     14.80 o 
   1   7   7     2513.48     2416.13     31.23 o 
   2   7   7       48.81       35.03     11.81 o 
   3   7   7      267.32      277.93     16.37 o 
   4   7   7      919.21      992.96     26.17 o 
   5   7   7      217.74      314.42     21.68 o 
   6   7   7      877.75     1012.30     45.79 o 
   7   7   7       19.31       13.82     27.79 o 
  -7   8   7       36.73       -0.79     26.14 o 
  -6   8   7      612.76      742.46     31.21 o 
  -5   8   7      812.89      907.56     26.62 o 
  -4   8   7      102.17      112.22     20.18 o 
  -3   8   7       38.11       57.42     15.91 o 
  -2   8   7     2609.71     2681.64     40.00 o 
  -1   8   7      110.83      114.35     15.43 o 
   0   8   7      541.80      552.53     22.53 o 
   1   8   7       87.63       74.46     13.56 o 
   2   8   7     2398.65     2397.25     38.46 o 
   3   8   7      958.89     1021.38     25.62 o 
   4   8   7      249.71      324.98     23.03 o 
   5   8   7       25.27       40.17     16.52 o 
   6   8   7      288.24      232.34     79.10 o 
   7   8   7      179.68      198.20    149.39 o 
  -7   9   7       60.63       42.70     40.66 o 
  -6   9   7      232.25      245.71     63.63 o 
  -5   9   7      665.52      820.88     31.53 o 
  -4   9   7       91.86       89.14     19.44 o 
  -3   9   7     1302.16     1309.95     37.83 o 
  -2   9   7      324.89      317.73     21.84 o 
  -1   9   7     1976.13     1946.97     35.41 o 
   0   9   7     1082.74     1036.53     28.24 o 
   1   9   7     3001.66     3028.56     49.25 o 
   2   9   7      310.35      353.07     23.49 o 
   3   9   7      407.55      483.62     24.41 o 
   4   9   7     2066.19     2077.15     43.22 o 
   5   9   7     1140.02     1243.95     35.76 o 
   6   9   7      173.23      146.47     50.75 o 
   7   9   7       81.55       68.54     38.62 o 
  -6  10   7       21.61       -1.08     13.06 o 
  -5  10   7      247.95       51.51     59.23 o 
  -4  10   7      203.29      232.74     25.97 o 
  -3  10   7       20.25       17.06     15.98 o 
  -2  10   7     1794.64     1830.23     43.08 o 
  -1  10   7      420.25      364.32     28.07 o 
   0  10   7      218.50      250.33     22.45 o 
   1  10   7        1.82       -0.98     12.18 o 
   2  10   7     2074.66     2069.97     42.33 o 
   3  10   7      120.79      145.26     20.05 o 
   4  10   7      490.83      509.25     27.59 o 
   5  10   7       14.62        0.87     13.99 o 
   6  10   7      160.87      118.33     52.38 o 
  -6  11   7      224.80      111.42     57.19 o 
  -5  11   7      435.61      477.05     68.63 o 
  -4  11   7      171.00      144.88     27.18 o 
  -3  11   7     1406.41     1527.74     44.54 o 
  -2  11   7       76.54       53.90     20.00 o 
  -1  11   7      629.66      705.51     30.99 o 
   0  11   7       97.60      115.45     19.72 o 
   1  11   7     1198.44     1167.13     32.13 o 
   2  11   7        0.93       22.54     16.70 o 
   3  11   7      230.39      259.90     27.34 o 
   4  11   7      300.54      340.55     50.44 o 
   5  11   7      472.87      512.77     35.92 o 
   6  11   7      144.75      159.05     45.24 o 
  -6  12   7      576.71      605.55    148.30 o 
  -5  12   7        0.96        2.95     14.13 o 
  -4  12   7      566.76      656.95     38.17 o 
  -3  12   7       89.35       71.10     27.09 o 
  -2  12   7     2661.96     2622.59     51.32 o 
  -1  12   7      337.58      271.97     28.21 o 
   0  12   7      716.10      742.04     31.31 o 
   1  12   7      232.20      277.51     24.80 o 
   2  12   7     2994.96     2967.46     51.25 o 
   3  12   7      210.37      173.63     50.92 o 
   4  12   7      695.96      735.99     34.42 o 
   5  12   7      179.12      118.88     42.94 o 
  -5  13   7      476.50      467.19     91.94 o 
  -4  13   7        0.22       14.51     22.07 o 
  -3  13   7      641.55      658.93    104.34 o 
  -2  13   7        2.14        8.92     17.30 o 
  -1  13   7     1496.70     1434.46     41.93 o 
   0  13   7       10.87       15.70     19.00 o 
   1  13   7     3034.60     2843.39     57.38 o 
   2  13   7       16.76       25.51     19.36 o 
   3  13   7      190.10      186.25     35.58 o 
   4  13   7       73.38       40.41     26.76 o 
   5  13   7      364.16      327.49    107.61 o 
  -4  14   7       62.26       63.97     30.66 o 
  -3  14   7        1.38        5.95     20.75 o 
  -2  14   7      423.85      414.96    113.89 o 
  -1  14   7       51.07       41.00     24.00 o 
   0  14   7      484.77      418.66     70.41 o 
   1  14   7        1.49        9.80     20.63 o 
   2  14   7       53.33       58.38     28.15 o 
   3  14   7       90.66       63.38     30.85 o 
   4  14   7       64.67       14.75     22.58 o 
  -3  15   7       47.77       26.16     27.20 o 
  -2  15   7        9.14       -0.80     14.09 o 
  -1  15   7      423.88      419.75    121.44 o 
   0  15   7       16.97        4.12     22.19 o 
   1  15   7      261.13      172.34     83.84 o 
   2  15   7      429.41      432.76     57.10 o 
   3  15   7      574.60      699.44     47.57 o 
  -2  16   7      222.38       81.21     53.74 o 
  -1  16   7        2.40       14.58     24.33 o 
   0  16   7      115.80       62.02     42.93 o 
   1  16   7        1.39       -2.40     19.95 o 
   2  16   7       30.29       22.58     28.55 o 
  -7   0   8        5.55       29.63     36.32 o 
  -6   0   8      307.26      345.90     62.83 o 
  -5   0   8      199.51      168.84     45.69 o 
  -4   0   8      371.52      382.31     44.98 o 
  -3   0   8       81.14       43.91     11.56 o 
  -2   0   8      351.84      320.70     19.06 o 
  -1   0   8      681.65      706.29     15.52 o 
   0   0   8      553.39      636.84     11.93 o 
   1   0   8      723.44      600.79     17.08 o 
   2   0   8     7376.94     7561.42    110.12 o 
   3   0   8     3666.74     3555.45     41.28 o 
   4   0   8      146.65      150.02     14.23 o 
   5   0   8        4.09       16.15     13.20 o 
   6   0   8      817.61      921.07     30.96 o 
   7   0   8       57.94       83.21     23.94 o 
   8   0   8       68.43      114.23     43.03 o 
  -8   1   8      249.48       -0.79     29.25 o 
  -7   1   8      103.78       41.78     49.39 o 
  -6   1   8      856.84     1089.86     53.97 o 
  -5   1   8        0.93      -11.70     18.39 o 
  -4   1   8     1538.86     1512.76     34.26 o 
  -3   1   8       45.31       53.31      6.71 o 
  -2   1   8     3401.75     3047.91     33.86 o 
  -1   1   8     1131.99     1040.71     17.04 o 
   0   1   8     2964.88     2655.29     26.64 o 
   1   1   8      213.58      232.20      9.01 o 
   2   1   8     1645.10     1563.79     21.35 o 
   3   1   8     2418.70     2461.57     23.75 o 
   4   1   8     1331.84     1211.30     22.17 o 
   5   1   8     1612.09     1777.22     27.43 o 
   6   1   8        4.00       10.49     10.93 o 
   7   1   8      389.44      445.37     23.17 o 
   8   1   8       51.02       33.34     18.53 o 
  -8   2   8        2.68       -0.73     22.46 o 
  -7   2   8      529.47      624.60     50.84 o 
  -6   2   8       28.45       33.88     28.01 o 
  -5   2   8     2958.85     3299.02     70.93 o 
  -4   2   8       11.20       16.31      7.41 o 
  -3   2   8     5851.98     6105.00     46.15 o 
  -2   2   8        0.45        0.80      4.14 o 
  -1   2   8     3877.92     3747.70     29.62 o 
   0   2   8      155.91      120.18      5.42 o 
   1   2   8    11037.63    10381.63    127.83 o 
   2   2   8      541.49      465.49      7.98 o 
   3   2   8     1250.80     1219.13     23.91 o 
   4   2   8     1354.39     1287.20     26.10 o 
   5   2   8     1568.12     1521.76     26.03 o 
   6   2   8     1030.33     1151.15     24.28 o 
   7   2   8      138.78      134.47     18.50 o 
   8   2   8       67.22       90.24     21.70 o 
  -8   3   8        1.59        5.80     28.68 o 
  -7   3   8       28.07       16.21     31.59 o 
  -6   3   8      384.44      491.98     40.50 o 
  -5   3   8        5.58        7.73     25.28 o 
  -4   3   8      973.84     1098.04     25.27 o 
  -3   3   8        0.05        2.79      8.61 o 
  -2   3   8     8370.96     8436.65     67.36 o 
  -1   3   8     3684.65     3696.07     34.67 o 
   0   3   8     6362.04     6206.73     53.85 o 
   1   3   8     1685.61     1593.26     13.88 o 
   2   3   8     1286.83     1271.52     17.94 o 
   3   3   8     2165.84     2190.01     25.15 o 
   4   3   8      368.17      387.85     22.44 o 
   5   3   8       36.21       63.70     12.14 o 
   6   3   8        4.32        9.04     10.75 o 
   7   3   8      377.14      452.35     23.63 o 
   8   3   8        2.51        8.15     15.91 o 
  -8   4   8        8.28       -8.96     40.37 o 
  -7   4   8      253.50      232.09    151.88 o 
  -6   4   8       13.30        2.93     22.89 o 
  -5   4   8     1004.77     1111.40     17.37 o 
  -4   4   8      216.18      237.57     19.76 o 
  -3   4   8     1317.22     1416.97     29.75 o 
  -2   4   8       42.30       20.92     12.44 o 
  -1   4   8     6167.11     5853.65     45.31 o 
   0   4   8      985.67     1020.45     18.51 o 
   1   4   8     6771.49     6486.29     48.45 o 
   2   4   8     1386.10     1396.64     17.13 o 
   3   4   8      264.18      286.16     13.10 o 
   4   4   8      478.15      518.73     19.49 o 
   5   4   8     1267.88     1311.62     42.59 o 
   6   4   8      802.08      926.03     26.90 o 
   7   4   8       25.67       31.49     14.13 o 
   8   4   8      262.12      194.93     80.57 o 
  -8   5   8      159.82       66.58     52.97 o 
  -7   5   8        7.52        6.58     25.66 o 
  -6   5   8      758.51      916.38     43.69 o 
  -5   5   8        2.93       -0.92      6.21 o 
  -4   5   8      664.31      646.57     22.10 o 
  -3   5   8      152.25      185.77     15.96 o 
  -2   5   8     4461.78     4471.76     46.23 o 
  -1   5   8        9.49        8.51      7.33 o 
   0   5   8     1784.99     1730.21     21.73 o 
   1   5   8     1777.45     1833.86     22.35 o 
   2   5   8     5201.64     5251.94     43.61 o 
   3   5   8     1759.92     1688.20     23.90 o 
   4   5   8     1202.14     1194.84     32.73 o 
   5   5   8       10.83        6.77     11.00 o 
   6   5   8      861.31      916.60     35.52 o 
   7   5   8       44.22       48.62     16.67 o 
  -7   6   8       21.75       29.97     33.19 o 
  -6   6   8       29.84       26.05     11.07 o 
  -5   6   8      198.91      228.54     14.01 o 
  -4   6   8      904.02      984.98     33.23 o 
  -3   6   8      672.82      683.19     24.34 o 
  -2   6   8      280.48      342.37     17.75 o 
  -1   6   8        3.50       -0.51      7.82 o 
   0   6   8      216.54      178.36     12.21 o 
   1   6   8     2996.95     3021.50     33.25 o 
   2   6   8       22.28       31.39      8.41 o 
   3   6   8      310.54      321.32     14.54 o 
   4   6   8       39.84       43.98     12.44 o 
   5   6   8      298.13      360.73     20.61 o 
   6   6   8       89.09       91.02     26.36 o 
   7   6   8        7.45       11.01     25.04 o 
  -7   7   8        1.22       -0.55     18.45 o 
  -6   7   8      307.26       -2.25     23.22 o 
  -5   7   8      404.95      436.07     24.46 o 
  -4   7   8       39.37       32.11     15.15 o 
  -3   7   8       17.46       39.31     15.72 o 
  -2   7   8      269.97      276.46     25.35 o 
  -1   7   8       72.31       67.41     14.76 o 
   0   7   8       25.70       38.74     10.60 o 
   1   7   8      497.29      502.00     19.10 o 
   2   7   8       18.89       12.32      8.98 o 
   3   7   8      540.53      559.98     19.48 o 
   4   7   8      139.76      139.93     14.76 o 
   5   7   8      147.85      164.84     20.70 o 
   6   7   8        1.80        2.56     15.66 o 
   7   7   8      153.62      120.08     73.89 o 
  -7   8   8        4.66       -1.63     26.93 o 
  -6   8   8        7.13       -0.27      7.26 o 
  -5   8   8      195.32      252.46     24.31 o 
  -4   8   8       92.90       91.29     19.55 o 
  -3   8   8     1622.34     1723.99     37.32 o 
  -2   8   8      100.83      119.76     16.74 o 
  -1   8   8      242.92      258.97     18.28 o 
   0   8   8      493.99      466.65     20.14 o 
   1   8   8      116.03      108.24     16.21 o 
   2   8   8       80.32       88.46     15.77 o 
   3   8   8      300.26      256.17     19.32 o 
   4   8   8      253.19      240.58     19.43 o 
   5   8   8        0.18       10.24     13.48 o 
   6   8   8       13.12       17.91     22.71 o 
   7   8   8        5.34        0.97     24.77 o 
  -7   9   8        1.71       10.05     33.32 o 
  -6   9   8        0.11       -4.48     12.66 o 
  -5   9   8       10.23       26.50     23.84 o 
  -4   9   8       89.39       83.06     20.32 o 
  -3   9   8      123.61      139.30     20.23 o 
  -2   9   8        9.25       -0.26     12.50 o 
  -1   9   8       14.26       31.61     14.03 o 
   0   9   8      186.26      223.52     21.93 o 
   1   9   8       65.84       64.65     15.93 o 
   2   9   8      278.86      268.89     18.59 o 
   3   9   8      370.01      375.73     20.64 o 
   4   9   8      217.30      173.93     22.18 o 
   5   9   8      101.04      123.55     20.89 o 
   6   9   8        0.05       12.53     19.21 o 
  -6  10   8       15.28        7.12     14.40 o 
  -5  10   8       66.10       31.30     17.88 o 
  -4  10   8       62.33       62.44     21.11 o 
  -3  10   8       18.10       29.07     21.19 o 
  -2  10   8      392.09      334.90     28.59 o 
  -1  10   8        5.87       17.78     16.34 o 
   0  10   8       81.67       78.53     18.97 o 
   1  10   8      201.76      220.86     21.60 o 
   2  10   8      175.23      124.70     20.53 o 
   3  10   8        7.65       -2.64     16.79 o 
   4  10   8        0.07        7.75     13.18 o 
   5  10   8       82.62       84.26     20.68 o 
   6  10   8       60.67       67.63     28.22 o 
  -6  11   8       82.94       26.11     18.82 o 
  -5  11   8       83.49       51.07     26.85 o 
  -4  11   8      261.97      253.86     41.08 o 
  -3  11   8       62.49       40.37     19.72 o 
  -2  11   8      353.30      336.32     28.87 o 
  -1  11   8      216.47      234.15     22.74 o 
   0  11   8       53.26       41.25     18.44 o 
   1  11   8      168.74      163.44     22.51 o 
   2  11   8      165.93      137.21     24.48 o 
   3  11   8      108.35      123.97     20.23 o 
   4  11   8       34.35       33.09     20.76 o 
   5  11   8       69.70       42.17     23.88 o 
   6  11   8        7.68       -1.40     16.13 o 
  -5  12   8      147.25       52.40     27.62 o 
  -4  12   8       22.73       22.62     26.10 o 
  -3  12   8      669.26      711.45     35.23 o 
  -2  12   8      102.16      106.15     24.50 o 
  -1  12   8      202.52      214.05     27.77 o 
   0  12   8       81.93       85.92     22.74 o 
   1  12   8      220.46      246.07     25.52 o 
   2  12   8        8.70       22.41     18.67 o 
   3  12   8      101.22       83.58     28.95 o 
   4  12   8       90.51       60.50     25.04 o 
   5  12   8       88.57       51.05     22.94 o 
  -5  13   8       57.51       29.10     23.38 o 
  -4  13   8      121.28       83.20     35.21 o 
  -3  13   8        0.53       12.05     20.98 o 
  -2  13   8      639.66      651.51     36.92 o 
  -1  13   8       60.08       44.33     22.92 o 
   0  13   8       18.30       14.52     18.43 o 
   1  13   8      343.17      298.40     45.55 o 
   2  13   8      844.76      931.54     38.56 o 
   3  13   8      212.90      146.35     43.69 o 
   4  13   8      452.48      467.45     64.95 o 
   5  13   8       45.08       40.57     23.92 o 
  -4  14   8       11.60       23.65     27.84 o 
  -3  14   8      706.91      859.19     43.12 o 
  -2  14   8        3.15        7.24     21.40 o 
  -1  14   8      451.33      480.60     68.86 o 
   0  14   8      543.53      605.78     41.70 o 
   1  14   8     1407.66     1427.73     50.28 o 
   2  14   8       94.34       89.36     25.10 o 
   3  14   8        1.87       -7.91     19.21 o 
   4  14   8      196.34      163.06     52.30 o 
  -3  15   8        7.41        3.38     21.37 o 
  -2  15   8      108.80       41.46     32.65 o 
  -1  15   8       20.42      -14.21     21.48 o 
   0  15   8      622.04      700.70     39.96 o 
   1  15   8       22.13       16.43     23.22 o 
   2  15   8      335.57      213.26     93.36 o 
   3  15   8       76.90       27.23     24.80 o 
  -2  16   8        0.56        5.18     22.88 o 
  -1  16   8      152.37       59.89     37.15 o 
   0  16   8       21.64       15.03     25.05 o 
   1  16   8      261.00      132.57     74.80 o 
   2  16   8      202.46        0.02     18.17 o 
  -8   1   9        4.58       16.79     37.65 o 
  -7   1   9        8.87       -0.71     23.47 o 
  -6   1   9       12.18       22.08     24.25 o 
  -5   1   9        3.57        1.95     16.70 o 
  -4   1   9      407.35      451.15     21.13 o 
  -3   1   9     1763.67     1776.07     22.31 o 
  -2   1   9        2.76       10.91      6.41 o 
  -1   1   9     3382.63     3668.69     39.17 o 
   0   1   9      155.28      132.22     14.31 o 
   1   1   9       24.56       18.50      5.79 o 
   2   1   9     1024.56     1052.59     10.83 o 
   3   1   9      467.91      364.79     11.03 o 
   4   1   9       23.33       16.04      8.96 o 
   5   1   9      392.15      425.60     17.05 o 
   6   1   9       71.26       69.80     16.41 o 
   7   1   9       11.06       12.44     13.10 o 
   8   1   9       27.69       51.27     24.43 o 
  -8   2   9      101.12       -1.15     28.09 o 
  -7   2   9        8.05       -3.57     26.34 o 
  -6   2   9       47.06       60.74     28.06 o 
  -5   2   9        0.32       -3.61     16.18 o 
  -4   2   9      949.34      975.38     22.07 o 
  -3   2   9      368.64      366.46     13.93 o 
  -2   2   9     1516.99     1674.68     19.56 o 
  -1   2   9     1006.41      950.08     13.94 o 
   0   2   9     1545.05     1559.71     15.96 o 
   1   2   9      355.64      366.91     11.57 o 
   2   2   9       68.18       64.95      2.97 o 
   3   2   9       81.82       86.95      7.27 o 
   4   2   9      319.90      312.46     12.58 o 
   5   2   9       15.02        3.46      8.72 o 
   6   2   9        2.82        1.80      8.65 o 
   7   2   9       12.49        8.21     11.56 o 
   8   2   9        7.07       32.05     19.86 o 
  -8   3   9        0.02      -18.81     34.41 o 
  -7   3   9      221.19      123.20     90.96 o 
  -6   3   9       21.79       14.56     29.62 o 
  -5   3   9      365.65      459.88     34.91 o 
  -4   3   9      161.64      167.90     24.56 o 
  -3   3   9     1966.70     1905.05     29.27 o 
  -2   3   9      110.91      119.12     10.15 o 
  -1   3   9     2051.30     2063.07     24.97 o 
   0   3   9       61.21       70.98     10.02 o 
   1   3   9     1832.07     1674.21     27.33 o 
   2   3   9     2280.83     2239.10     24.00 o 
   3   3   9     1824.53     1813.62     25.93 o 
   4   3   9     1563.72     1592.89     25.58 o 
   5   3   9      143.87      125.19     13.35 o 
   6   3   9      822.24      874.02     26.35 o 
   7   3   9       32.32       41.17     14.41 o 
   8   3   9        0.97       10.66     16.37 o 
  -8   4   9       11.87       -4.89     37.49 o 
  -7   4   9       97.82       72.37     65.02 o 
  -6   4   9       76.37       85.71     38.86 o 
  -5   4   9      148.53      146.85     10.16 o 
  -4   4   9     1333.76     1521.04     30.80 o 
  -3   4   9      169.29      185.68     15.17 o 
  -2   4   9       60.56       76.78     10.92 o 
  -1   4   9     6302.46     6401.06     54.12 o 
   0   4   9      570.54      527.70     10.43 o 
   1   4   9       94.75       67.35      4.51 o 
   2   4   9        9.86        3.21      4.76 o 
   3   4   9      291.79      293.87     13.16 o 
   4   4   9     1238.15     1240.21     23.21 o 
   5   4   9      197.65      255.17     21.32 o 
   6   4   9      345.28      364.50     23.80 o 
   7   4   9       99.37      116.59     19.88 o 
  -7   5   9       47.28       45.57     42.97 o 
  -6   5   9       25.42        3.24     18.55 o 
  -5   5   9      922.57     1057.30     27.23 o 
  -4   5   9       15.80       13.24     11.53 o 
  -3   5   9     1598.82     1714.92     32.44 o 
  -2   5   9     1874.98     1978.16     32.81 o 
  -1   5   9     3572.69     3469.29     35.19 o 
   0   5   9      194.43      174.08     10.71 o 
   1   5   9     1127.77     1097.05     17.97 o 
   2   5   9     2479.28     2312.36     34.10 o 
   3   5   9      510.16      508.83     14.74 o 
   4   5   9      131.45      153.47     15.08 o 
   5   5   9      652.91      668.82     30.82 o 
   6   5   9      423.10      517.72     30.76 o 
   7   5   9      231.43      185.42     39.84 o 
  -7   6   9      118.49       42.03     48.44 o 
  -6   6   9      783.66      855.63     41.83 o 
  -5   6   9      317.65      377.22     22.81 o 
  -4   6   9      963.33     1101.40     30.33 o 
  -3   6   9        9.98        9.70     11.84 o 
  -2   6   9     3336.84     3539.51     43.29 o 
  -1   6   9      949.26      957.16     22.08 o 
   0   6   9     3904.56     3778.94     37.76 o 
   1   6   9     2273.71     2414.14     28.15 o 
   2   6   9     1532.67     1426.49     27.05 o 
   3   6   9     1020.27     1066.94     21.72 o 
   4   6   9      193.77      206.51     14.84 o 
   5   6   9      278.30      340.30     21.50 o 
   6   6   9        2.30       23.72     20.23 o 
   7   6   9      272.58      312.98     96.52 o 
  -7   7   9      446.55      597.20    179.55 o 
  -6   7   9       17.56        3.29     12.66 o 
  -5   7   9      176.93      217.87     21.28 o 
  -4   7   9      441.00      475.22     26.87 o 
  -3   7   9      461.32      557.56     30.10 o 
  -2   7   9      227.11      265.78     19.83 o 
  -1   7   9      466.68      475.96     21.75 o 
   0   7   9      752.64      760.19     20.58 o 
   1   7   9     2760.70     2860.52     33.17 o 
   2   7   9     4497.00     4535.23     45.08 o 
   3   7   9      202.07      216.73     14.25 o 
   4   7   9      119.66      150.89     14.10 o 
   5   7   9       57.07       83.71     16.92 o 
   6   7   9      806.93      904.03     39.55 o 
   7   7   9        3.87       -5.39     23.31 o 
  -7   8   9       18.86       -7.81     29.62 o 
  -6   8   9      798.23      978.95     42.28 o 
  -5   8   9        0.60        5.55     13.61 o 
  -4   8   9      323.59      399.48     34.62 o 
  -3   8   9      344.68      362.26     22.62 o 
  -2   8   9     2281.54     2383.33     43.09 o 
  -1   8   9      819.70      762.54     24.52 o 
   0   8   9     2299.04     2254.61     40.55 o 
   1   8   9       93.23       84.15     14.53 o 
   2   8   9       25.85       28.52     12.60 o 
   3   8   9     3173.66     3236.37     45.53 o 
   4   8   9      121.09      138.00     16.72 o 
   5   8   9      679.09      835.68     28.85 o 
   6   8   9       15.18       19.11     23.68 o 
   7   8   9      101.66       94.60     70.68 o 
  -7   9   9      164.32       98.63     85.68 o 
  -6   9   9       41.10       29.80     22.66 o 
  -5   9   9      832.49     1054.39     49.44 o 
  -4   9   9        2.85       -0.60     15.73 o 
  -3   9   9     3084.55     3233.68     56.96 o 
  -2   9   9       75.20      106.82     21.48 o 
  -1   9   9      185.71      210.97     19.15 o 
   0   9   9      564.16      564.77     22.40 o 
   1   9   9     2176.92     2170.34     37.35 o 
   2   9   9      219.66      239.69     18.42 o 
   3   9   9       82.48       96.13     19.00 o 
   4   9   9      176.47      249.23     20.84 o 
   5   9   9      274.39      334.99     24.56 o 
   6   9   9      595.69      798.26     48.92 o 
  -6  10   9      234.96      111.03     83.68 o 
  -5  10   9        4.70       -0.84     17.59 o 
  -4  10   9      216.73      230.07     56.47 o 
  -3  10   9        2.17       -0.83     12.85 o 
  -2  10   9      480.86      598.23     29.15 o 
  -1  10   9      800.90      799.21     29.91 o 
   0  10   9       21.10       42.29     15.25 o 
   1  10   9      383.57      388.16     22.52 o 
   2  10   9      454.69      507.58     23.01 o 
   3  10   9     1181.38     1252.62     32.47 o 
   4  10   9      296.60      357.38     48.20 o 
   5  10   9     1346.72     1476.23     41.39 o 
   6  10   9        0.74        5.36     16.96 o 
  -6  11   9       14.04        9.39     19.04 o 
  -5  11   9       73.40       97.31     42.25 o 
  -4  11   9      213.34      192.69     30.08 o 
  -3  11   9      600.85      688.48     34.73 o 
  -2  11   9      607.56      604.70     31.22 o 
  -1  11   9      264.52      267.08     23.57 o 
   0  11   9       80.05      109.65     20.15 o 
   1  11   9      594.49      618.64     27.78 o 
   2  11   9      312.62      299.87     26.46 o 
   3  11   9      184.41      167.17     23.54 o 
   4  11   9      578.61      689.46     30.43 o 
   5  11   9       52.59       14.18     17.14 o 
   6  11   9      234.04      200.35     61.17 o 
  -5  12   9      129.16       81.64     37.61 o 
  -4  12   9     1134.62     1239.69     44.24 o 
  -3  12   9      328.63      295.74     49.53 o 
  -2  12   9     2214.14     2227.84     48.25 o 
  -1  12   9      189.80      207.65     32.55 o 
   0  12   9     1414.52     1372.91     39.07 o 
   1  12   9      253.90      240.92     37.66 o 
   2  12   9      808.32      910.95     34.18 o 
   3  12   9      102.00       76.78     28.60 o 
   4  12   9      672.10      626.74    133.96 o 
   5  12   9       98.37       80.10     32.33 o 
  -5  13   9       47.63       45.32     28.19 o 
  -4  13   9       41.48       36.88     26.28 o 
  -3  13   9      579.88      580.14     77.58 o 
  -2  13   9      115.85       92.92     24.96 o 
  -1  13   9      591.30      622.07     33.44 o 
   0  13   9      998.75      980.28     40.80 o 
   1  13   9      875.70      851.03     34.80 o 
   2  13   9      910.41      947.48     36.11 o 
   3  13   9      173.10      132.88     39.22 o 
   4  13   9      216.18      203.10     64.47 o 
  -4  14   9       10.81        1.86     21.19 o 
  -3  14   9        0.47        7.23     19.72 o 
  -2  14   9       17.79       31.91     22.81 o 
  -1  14   9      104.47       56.52     25.08 o 
   0  14   9     1041.21     1043.03     42.90 o 
   1  14   9      413.66      444.43     55.62 o 
   2  14   9       71.52       40.99     24.58 o 
   3  14   9      625.11      698.85     97.92 o 
   4  14   9       12.81        2.08     16.12 o 
  -3  15   9      199.11       39.09     36.36 o 
  -2  15   9        0.50        5.41     19.04 o 
  -1  15   9      208.85      102.57     56.56 o 
   0  15   9        5.80        5.87     21.66 o 
   1  15   9      120.67       73.49     44.05 o 
   2  15   9      180.54       92.75     52.90 o 
   3  15   9       74.77       90.02     38.56 o 
  -1  16   9       43.63       40.18     27.21 o 
   0  16   9       45.07       14.55     25.25 o 
   1  16   9        1.73        4.01     22.06 o 
  -8   0  10        4.58        0.00     31.77 o 
  -7   0  10      431.45      555.44     87.46 o 
  -6   0  10       90.20      132.79     54.26 o 
  -5   0  10      912.06     1154.78     76.03 o 
  -4   0  10       30.00       39.56      7.62 o 
  -3   0  10     1016.04     1027.69     60.15 o 
  -2   0  10     2964.76     2692.62     62.29 o 
  -1   0  10      171.14      187.92     11.82 o 
   0   0  10      120.47       85.72      6.37 o 
   1   0  10     7121.61     7617.58     60.26 o 
   2   0  10     6038.60     5814.45     65.15 o 
   3   0  10       10.90       -2.25      5.65 o 
   4   0  10     1325.02     1436.89     35.87 o 
   5   0  10      471.34      457.29     25.57 o 
   6   0  10     1997.31     2277.10     53.13 o 
   7   0  10       49.99       42.96     21.94 o 
   8   0  10      291.67      429.82     34.82 o 
  -8   1  10      390.98      485.74    162.83 o 
  -7   1  10        9.33       24.88     36.79 o 
  -6   1  10      592.06      780.20     46.29 o 
  -5   1  10       83.25       89.18     25.47 o 
  -4   1  10     2495.26     2734.06     64.18 o 
  -3   1  10      109.84      110.01      9.77 o 
  -2   1  10     1829.38     1823.90     27.33 o 
  -1   1  10     2817.81     2772.77     35.81 o 
   0   1  10     1487.29     1265.32     16.56 o 
   1   1  10      703.76      639.54     14.77 o 
   2   1  10       46.35       29.88      8.30 o 
   3   1  10      589.46      550.31     13.47 o 
   4   1  10      483.22      464.50     13.42 o 
   5   1  10      852.63      914.99     20.29 o 
   6   1  10       31.98       34.97     14.30 o 
   7   1  10      130.87      177.79     19.26 o 
   8   1  10       13.92       20.76     17.74 o 
  -8   2  10       18.23       -0.93     24.25 o 
  -7   2  10      328.30        0.69     29.84 o 
  -6   2  10      231.38      205.16     78.86 o 
  -5   2  10      685.93      779.23     39.37 o 
  -4   2  10      289.41      285.50     13.48 o 
  -3   2  10     3124.19     3173.41     36.90 o 
  -2   2  10     2188.30     2150.42     25.76 o 
  -1   2  10     7231.85     7190.09     52.68 o 
   0   2  10      257.03      176.69      6.15 o 
   1   2  10     4604.83     4716.97     45.50 o 
   2   2  10     4903.85     4549.75     52.56 o 
   3   2  10     1708.68     1738.46     19.96 o 
   4   2  10      531.35      617.94     16.15 o 
   5   2  10       61.56       73.91     11.37 o 
   6   2  10      702.71      797.04     22.53 o 
   7   2  10       15.97       20.12     12.71 o 
  -8   3  10       93.39       58.19     54.19 o 
  -7   3  10       14.92       -4.06     27.21 o 
  -6   3  10      350.22      430.04    139.69 o 
  -5   3  10      940.83     1097.16     41.57 o 
  -4   3  10      477.70      572.66     29.39 o 
  -3   3  10       66.45       90.39     10.86 o 
  -2   3  10      565.90      674.12     15.91 o 
  -1   3  10     2477.93     2470.82     28.40 o 
   0   3  10     1636.88     1578.48     16.28 o 
   1   3  10     3901.82     3687.40     41.68 o 
   2   3  10     1228.61     1240.86     24.52 o 
   3   3  10     2623.00     2653.83     25.20 o 
   4   3  10      283.90      307.71     14.78 o 
   5   3  10     3259.17     3424.57     41.73 o 
   6   3  10        1.58       -1.92      8.76 o 
   7   3  10      388.04      493.69     24.00 o 
  -8   4  10        0.91        5.35     85.31 o 
  -7   4  10      432.14      537.26    161.03 o 
  -6   4  10       27.31       22.82     29.61 o 
  -5   4  10      845.76      955.40     41.85 o 
  -4   4  10      462.55      539.96     19.58 o 
  -3   4  10      828.94      835.23     23.80 o 
  -2   4  10     3695.08     3888.87     40.71 o 
  -1   4  10      721.66      572.62     15.79 o 
   0   4  10      576.47      551.14     13.52 o 
   1   4  10     1461.30     1438.31     14.06 o 
   2   4  10     4592.55     4467.79     40.83 o 
   3   4  10       22.91       17.37      9.05 o 
   4   4  10      935.45      970.42     25.02 o 
   5   4  10      479.82      523.51     25.07 o 
   6   4  10      519.13      551.20     23.13 o 
   7   4  10        1.77      -12.88     15.20 o 
  -7   5  10        0.05       -2.65     23.74 o 
  -6   5  10      173.02       11.02     26.43 o 
  -5   5  10      530.41      536.09     21.05 o 
  -4   5  10       68.88       57.27     14.52 o 
  -3   5  10     1043.25     1066.08     29.72 o 
  -2   5  10     4409.54     4573.50     57.02 o 
  -1   5  10       33.53       12.85      8.93 o 
   0   5  10     2962.47     2942.94     29.10 o 
   1   5  10     1519.09     1510.00     18.98 o 
   2   5  10      833.05      838.39     13.71 o 
   3   5  10      300.97      277.99     16.92 o 
   4   5  10      221.43      260.18     16.81 o 
   5   5  10      474.85      541.74     26.26 o 
   6   5  10        1.22       -5.80     12.95 o 
   7   5  10       95.48       74.90     22.23 o 
  -7   6  10       12.61       16.59     31.85 o 
  -6   6  10       90.68       62.31     21.83 o 
  -5   6  10       89.76      107.97     17.56 o 
  -4   6  10       47.63       56.34     15.91 o 
  -3   6  10      756.42      801.40     26.98 o 
  -2   6  10       88.22       79.06     15.86 o 
  -1   6  10       35.59       27.33      9.88 o 
   0   6  10     1325.31     1257.38     23.86 o 
   1   6  10      573.61      546.06     13.54 o 
   2   6  10     1954.38     1946.07     27.19 o 
   3   6  10       46.39       52.18      9.24 o 
   4   6  10       20.97       26.86     12.02 o 
   5   6  10       55.18       76.21     17.55 o 
   6   6  10       10.18       31.56     26.18 o 
   7   6  10       43.68       51.65     22.48 o 
  -7   7  10        3.28        4.13     30.61 o 
  -6   7  10      287.47      144.70    133.14 o 
  -5   7  10      113.05      106.19     20.25 o 
  -4   7  10      426.42      471.13     26.22 o 
  -3   7  10        7.95       -2.90     13.96 o 
  -2   7  10      750.72      823.63     25.75 o 
  -1   7  10      856.46      823.99     24.60 o 
   0   7  10      224.02      253.60     13.76 o 
   1   7  10       95.03      100.08     11.98 o 
   2   7  10      195.84      193.54     12.95 o 
   3   7  10      136.27      167.36     12.37 o 
   4   7  10       20.84       22.10     13.92 o 
   5   7  10      244.52      265.34     23.32 o 
   6   7  10       46.14       11.12     18.51 o 
   7   7  10        0.44       20.47     22.01 o 
  -7   8  10       80.38       23.41     32.44 o 
  -6   8  10       11.24       10.30     13.58 o 
  -5   8  10      233.69      223.26     53.07 o 
  -4   8  10       42.10       51.75     19.08 o 
  -3   8  10      523.06      546.50     30.59 o 
  -2   8  10       68.85       69.80     17.45 o 
  -1   8  10       39.21       26.43     14.13 o 
   0   8  10       46.80       53.61     14.42 o 
   1   8  10      833.79      827.26     21.13 o 
   2   8  10      643.59      645.96     20.36 o 
   3   8  10      611.08      621.82     21.54 o 
   4   8  10       39.94       40.93     15.80 o 
   5   8  10      135.51      120.05     21.51 o 
   6   8  10       23.16       22.05     21.55 o 
  -6   9  10        2.96       -2.15     12.32 o 
  -5   9  10       36.77       26.29     27.04 o 
  -4   9  10      101.30      115.77     23.47 o 
  -3   9  10       36.59       60.13     18.15 o 
  -2   9  10      131.78      124.07     21.22 o 
  -1   9  10       15.17       14.40     13.45 o 
   0   9  10      128.65      142.27     17.82 o 
   1   9  10      234.61      197.57     17.12 o 
   2   9  10       49.90       42.20     16.39 o 
   3   9  10        6.03        5.55     12.73 o 
   4   9  10       59.46       65.52     22.22 o 
   5   9  10        4.42        3.68     12.20 o 
   6   9  10        7.45        8.70     18.30 o 
  -6  10  10        3.16        0.91     14.45 o 
  -5  10  10       80.08       95.39     26.22 o 
  -4  10  10       12.11       18.72     21.24 o 
  -3  10  10      460.32      521.85     32.54 o 
  -2  10  10      166.75      168.92     22.84 o 
  -1  10  10        8.07       39.60     19.03 o 
   0  10  10      185.18      145.04     19.02 o 
   1  10  10      309.06      280.74     19.76 o 
   2  10  10        1.99       -3.30     11.28 o 
   3  10  10        1.72       -3.75      9.51 o 
   4  10  10      373.19      352.13     46.75 o 
   5  10  10        0.01      -14.42     15.24 o 
   6  10  10        0.87       -0.56     13.47 o 
  -6  11  10       95.35       31.93     32.20 o 
  -5  11  10       10.81        5.41     25.80 o 
  -4  11  10       50.76       56.36     25.37 o 
  -3  11  10        2.06       -2.63     13.62 o 
  -2  11  10      417.92      448.62     29.59 o 
  -1  11  10       24.03       49.98     19.72 o 
   0  11  10      154.24      150.62     21.85 o 
   1  11  10        1.13        2.14     12.98 o 
   2  11  10      196.11      173.06     21.92 o 
   3  11  10        0.58       -4.29     15.06 o 
   4  11  10       53.14       36.28     18.16 o 
   5  11  10      243.41      202.69     62.87 o 
  -5  12  10       22.20       23.64     30.59 o 
  -4  12  10       80.47       69.82     28.18 o 
  -3  12  10      156.67      121.79     27.25 o 
  -2  12  10      122.12      143.37     24.55 o 
  -1  12  10      112.68       93.87     22.80 o 
   0  12  10       15.77       18.56     16.45 o 
   1  12  10      497.36      488.00     27.65 o 
   2  12  10      328.03      288.57     84.76 o 
   3  12  10      154.25      140.75     42.79 o 
   4  12  10      432.27      429.89     58.98 o 
   5  12  10       94.33       65.58     25.50 o 
  -4  13  10      309.96      199.34    104.96 o 
  -3  13  10       65.57       22.98     23.43 o 
  -2  13  10      594.85      668.61     38.98 o 
  -1  13  10      106.31      115.53     25.94 o 
   0  13  10       10.33       18.54     18.48 o 
   1  13  10      232.91      223.88     42.97 o 
   2  13  10       50.24       37.41     19.80 o 
   3  13  10      119.49       80.48     31.68 o 
   4  13  10       53.24       30.48     22.92 o 
  -4  14  10       20.59       11.99     22.41 o 
  -3  14  10       66.25       30.57     26.56 o 
  -2  14  10      124.83       61.96     34.18 o 
  -1  14  10       50.13       47.61     25.79 o 
   0  14  10      129.91      125.08     26.28 o 
   1  14  10       74.74       79.06     28.57 o 
   2  14  10      353.73      369.23     94.36 o 
   3  14  10      159.96      127.79     54.19 o 
  -2  15  10      101.33       17.51     25.78 o 
  -1  15  10      393.84      285.32     94.05 o 
   0  15  10      177.76       72.64     45.85 o 
   1  15  10      931.14      987.87     45.31 o 
   2  15  10        1.37       -9.03     22.01 o 
   0  16  10      116.05       37.55     33.36 o 
  -8   1  11        0.85        1.78     26.10 o 
  -7   1  11        1.78       -7.95     29.80 o 
  -6   1  11        3.78       -6.77     21.75 o 
  -5   1  11       30.91       50.91     23.81 o 
  -4   1  11        1.50        1.87      4.44 o 
  -3   1  11        7.13       15.75      9.05 o 
  -2   1  11      390.10      358.86     13.03 o 
  -1   1  11       13.47       32.25      7.46 o 
   0   1  11        9.47       13.19      3.32 o 
   1   1  11       76.95       83.08      6.13 o 
   2   1  11      340.77      342.92     10.68 o 
   3   1  11     1253.36     1290.39     22.34 o 
   4   1  11        0.88       -2.15      5.86 o 
   5   1  11      224.13      234.90     16.54 o 
   6   1  11      154.69      185.62     16.88 o 
   7   1  11       33.84       49.35     18.53 o 
  -8   2  11       46.98       25.11     41.59 o 
  -7   2  11       11.21       -2.91     29.56 o 
  -6   2  11        8.55       16.06     24.31 o 
  -5   2  11      178.58      210.83     34.13 o 
  -4   2  11      203.20      259.98     14.89 o 
  -3   2  11        8.20        8.32      8.13 o 
  -2   2  11     2457.83     2666.06     34.80 o 
  -1   2  11     1363.89     1447.09     19.71 o 
   0   2  11      911.73      933.80     11.03 o 
   1   2  11      512.70      522.91     14.26 o 
   2   2  11      526.33      541.19     15.00 o 
   3   2  11     1021.84     1052.70     16.60 o 
   4   2  11      645.47      689.90     14.72 o 
   5   2  11       76.90       80.60     14.70 o 
   6   2  11        8.12       25.26     13.70 o 
   7   2  11        0.78        9.88     14.82 o 
  -7   3  11       46.54       23.50     31.57 o 
  -6   3  11       15.24       -0.49     17.26 o 
  -5   3  11      365.76      437.25     18.39 o 
  -4   3  11       84.80       91.85     23.15 o 
  -3   3  11      903.00      886.16     18.36 o 
  -2   3  11     2388.56     2518.36     30.12 o 
  -1   3  11     1527.98     1585.82     20.46 o 
   0   3  11      494.54      503.43      8.70 o 
   1   3  11       39.44       46.83     11.85 o 
   2   3  11      130.06      138.70     14.93 o 
   3   3  11      714.30      698.17     11.54 o 
   4   3  11      116.23      102.82     12.11 o 
   5   3  11       14.18       17.47     10.47 o 
   6   3  11      363.55      428.05     20.95 o 
   7   3  11       23.78       16.25     15.57 o 
  -7   4  11      121.13       61.89     54.47 o 
  -6   4  11       66.49       22.57     29.48 o 
  -5   4  11       98.35      128.38     12.90 o 
  -4   4  11      305.40      382.53     19.20 o 
  -3   4  11       93.18      114.43     16.61 o 
  -2   4  11       46.86       89.35     12.93 o 
  -1   4  11      994.88      950.67     20.41 o 
   0   4  11      791.21      770.93     16.78 o 
   1   4  11     3800.20     3605.46     47.92 o 
   2   4  11      249.37      261.35     18.61 o 
   3   4  11     2129.44     2084.33     21.99 o 
   4   4  11      453.75      423.20     12.73 o 
   5   4  11     2008.04     2038.17     34.95 o 
   6   4  11       23.65       31.64     15.89 o 
   7   4  11       98.56      103.83     18.49 o 
  -7   5  11        5.28      -13.83     38.56 o 
  -6   5  11        4.01      -13.75     28.77 o 
  -5   5  11        2.43       20.17     11.75 o 
  -4   5  11      136.32      132.21     18.07 o 
  -3   5  11       74.43       78.91     19.43 o 
  -2   5  11     2014.35     2015.67     30.72 o 
  -1   5  11      629.45      645.51     18.76 o 
   0   5  11      414.80      385.67     12.36 o 
   1   5  11      459.77      527.79     11.07 o 
   2   5  11     3375.68     3421.73     29.25 o 
   3   5  11       34.61       37.38      8.08 o 
   4   5  11     1116.32     1249.69     23.99 o 
   5   5  11       23.80       31.18     11.68 o 
   6   5  11       87.16       90.44     16.11 o 
   7   5  11        7.59        4.15     14.29 o 
  -7   6  11       47.77       23.68     34.07 o 
  -6   6  11     1051.86     1353.38     52.83 o 
  -5   6  11      123.01      130.58     23.05 o 
  -4   6  11      918.82      997.40     31.23 o 
  -3   6  11      482.99      633.55     26.22 o 
  -2   6  11     1019.12     1038.87     28.72 o 
  -1   6  11       22.34       38.22     10.78 o 
   0   6  11     1147.10     1182.42     23.52 o 
   1   6  11     3981.91     4064.36     37.62 o 
   2   6  11      209.82      186.29      8.65 o 
   3   6  11      954.35     1034.02     21.61 o 
   4   6  11      129.05      122.65     17.97 o 
   5   6  11      719.67      802.03     30.31 o 
   6   6  11        3.61        0.07     10.04 o 
   7   6  11      226.15      321.32     58.07 o 
  -7   7  11      498.95      500.19    220.79 o 
  -6   7  11      270.71      215.95    102.48 o 
  -5   7  11      897.82     1048.39     35.42 o 
  -4   7  11        8.46        9.80     14.45 o 
  -3   7  11     1890.95     2094.07     42.71 o 
  -2   7  11     1520.51     1635.12     42.43 o 
  -1   7  11      427.28      471.04     20.00 o 
   0   7  11     1467.03     1539.86     27.92 o 
   1   7  11       19.13       12.17      7.61 o 
   2   7  11     4398.72     4709.11     69.04 o 
   3   7  11      467.88      524.32     17.98 o 
   4   7  11     1154.49     1302.71     35.51 o 
   5   7  11       60.90       56.96     16.63 o 
   6   7  11      203.84       49.47     47.08 o 
   7   7  11        0.23        0.36     27.49 o 
  -6   8  11      268.04      218.25    155.27 o 
  -5   8  11      596.09      677.87     33.31 o 
  -4   8  11      404.43      489.03     29.52 o 
  -3   8  11     1730.01     1923.48     43.61 o 
  -2   8  11      356.33      400.54     26.95 o 
  -1   8  11      799.47      892.07     27.36 o 
   0   8  11      539.03      496.65     22.42 o 
   1   8  11     1248.78     1360.04     24.30 o 
   2   8  11        8.06       16.27     12.02 o 
   3   8  11        9.30       11.37      9.22 o 
   4   8  11      122.30      121.65     16.09 o 
   5   8  11     1068.43     1154.77     36.02 o 
   6   8  11       12.36       17.62     24.72 o 
  -6   9  11      328.03      288.21    110.44 o 
  -5   9  11      416.88      440.24    102.79 o 
  -4   9  11       74.26       62.25     26.27 o 
  -3   9  11     1756.41     1878.27     45.96 o 
  -2   9  11      545.26      620.71     28.19 o 
  -1   9  11      140.28      154.32     18.10 o 
   0   9  11      479.54      557.38     24.87 o 
   1   9  11     1247.04     1211.01     26.26 o 
   2   9  11      454.14      503.80     19.23 o 
   3   9  11      148.80      174.98     19.72 o 
   4   9  11      833.76      939.56     27.39 o 
   5   9  11        5.54        4.85     12.08 o 
   6   9  11      187.43       98.11     62.76 o 
  -6  10  11      251.46      280.38     95.20 o 
  -5  10  11      125.34      111.00     31.74 o 
  -4  10  11      125.97       84.05     48.02 o 
  -3  10  11      718.42      859.75     33.40 o 
  -2  10  11      373.26      420.20     29.10 o 
  -1  10  11      336.06      366.76     26.28 o 
   0  10  11       18.30        9.97     12.44 o 
   1  10  11     1532.07     1505.10     32.72 o 
   2  10  11        9.02       17.46     13.46 o 
   3  10  11      141.52      207.28     19.63 o 
   4  10  11      106.12       76.20     19.93 o 
   5  10  11      921.34     1055.95     37.81 o 
   6  10  11      212.05       87.11     76.65 o 
  -5  11  11       47.55       46.82     31.90 o 
  -4  11  11      193.66      126.70     59.20 o 
  -3  11  11      105.65      166.36     27.76 o 
  -2  11  11     1692.88     1615.69     49.78 o 
  -1  11  11       74.19       80.87     19.33 o 
   0  11  11     1060.49     1110.21     38.12 o 
   1  11  11       10.07       16.94     14.92 o 
   2  11  11      926.13      995.46     31.36 o 
   3  11  11       18.09       34.57     15.80 o 
   4  11  11     1260.72     1358.27     36.29 o 
   5  11  11       30.37       22.54     19.82 o 
  -5  12  11       95.76       49.14     30.87 o 
  -4  12  11      189.05      160.98     43.95 o 
  -3  12  11      652.97      646.94     38.27 o 
  -2  12  11      349.62      396.76     29.78 o 
  -1  12  11     1093.51     1054.87     39.64 o 
   0  12  11      317.09      283.84     44.28 o 
   1  12  11     1600.75     1674.61     42.02 o 
   2  12  11      462.02      222.06    171.90 o 
   3  12  11      307.42      289.75     75.77 o 
   4  12  11       62.84       42.67     20.60 o 
   5  12  11      141.21       88.47     34.10 o 
  -4  13  11       92.60       52.95     39.13 o 
  -3  13  11        7.42       -2.38     17.78 o 
  -2  13  11      285.98      226.43     74.95 o 
  -1  13  11      134.62      151.61     27.47 o 
   0  13  11      229.82      173.89     28.78 o 
   1  13  11       20.27       27.15     18.33 o 
   2  13  11      722.03      830.74     37.72 o 
   3  13  11       97.75       70.77     23.26 o 
   4  13  11      440.19      474.56     66.35 o 
  -3  14  11       58.16       29.06     25.06 o 
  -2  14  11       28.91       31.77     24.91 o 
  -1  14  11      188.64      171.01     35.05 o 
   0  14  11        8.94       16.53     22.70 o 
   1  14  11      579.85      609.79     34.86 o 
   2  14  11       17.92       18.54     19.68 o 
   3  14  11      286.47       75.04     46.81 o 
  -2  15  11       89.48       39.25     28.63 o 
  -1  15  11      158.49       88.23     34.12 o 
   0  15  11      228.97      118.18     58.76 o 
   1  15  11      362.47      364.18     50.48 o 
   2  15  11       76.40       52.55     26.34 o 
  -7   0  12      120.39       -0.18     23.09 o 
  -6   0  12      925.58     1079.82     88.53 o 
  -5   0  12      734.51      848.86     73.18 o 
  -4   0  12     1186.99     1176.46     29.03 o 
  -3   0  12     1205.69     1299.44     40.34 o 
  -2   0  12     5920.00     6098.49    226.85 o 
  -1   0  12       17.80       28.12     11.81 o 
   0   0  12     4352.81     4342.12     71.39 o 
   1   0  12      428.67      484.11      5.66 o 
   2   0  12      256.70      207.14      5.11 o 
   3   0  12      589.50      575.83     12.29 o 
   4   0  12     1002.92     1003.13     27.15 o 
   5   0  12      647.11      710.52     25.21 o 
   6   0  12      787.66      903.09     34.07 o 
   7   0  12      520.03      563.65     44.22 o 
  -7   1  12      252.49      208.41    147.39 o 
  -6   1  12      367.17      482.49    143.91 o 
  -5   1  12      563.29      668.72     65.40 o 
  -4   1  12     1146.54     1249.14     34.74 o 
  -3   1  12     2343.31     2480.63     40.76 o 
  -2   1  12     2133.81     2183.48     31.81 o 
  -1   1  12     2737.20     2807.89     29.72 o 
   0   1  12      448.88      439.33      8.78 o 
   1   1  12     2328.57     2188.72     26.63 o 
   2   1  12      160.65      176.24      8.60 o 
   3   1  12     1522.93     1540.92     15.68 o 
   4   1  12       18.14       20.60      6.47 o 
   5   1  12      837.53      916.30     20.88 o 
   6   1  12      415.50      467.86     23.86 o 
   7   1  12       84.24      100.64     20.05 o 
  -7   2  12      205.35      192.96    125.92 o 
  -6   2  12      265.98      378.23    128.77 o 
  -5   2  12      242.52      290.76     14.42 o 
  -4   2  12      634.54      732.98     19.69 o 
  -3   2  12      243.49      277.95     28.34 o 
  -2   2  12     3572.79     3763.80     41.68 o 
  -1   2  12      162.80      172.77     15.06 o 
   0   2  12     2211.58     2224.49     21.33 o 
   1   2  12        9.35       10.10      6.98 o 
   2   2  12     1756.34     1687.00     27.52 o 
   3   2  12      400.32      367.36     19.84 o 
   4   2  12      555.99      563.66     15.92 o 
   5   2  12       66.83       56.30     12.01 o 
   6   2  12      191.57      251.85     16.59 o 
   7   2  12       17.14       11.72     13.50 o 
  -7   3  12      109.49       58.28     48.82 o 
  -6   3  12      159.86        0.30     17.34 o 
  -5   3  12     1168.41     1370.19     47.61 o 
  -4   3  12      757.19      850.82     22.98 o 
  -3   3  12     1547.86     1655.31     29.20 o 
  -2   3  12       22.15       57.06     10.33 o 
  -1   3  12      589.31      547.58     14.58 o 
   0   3  12        5.42       12.42      3.85 o 
   1   3  12     7721.55     7653.86     80.74 o 
   2   3  12      177.46      189.66     17.53 o 
   3   3  12     1061.26     1102.40     29.25 o 
   4   3  12     1050.42     1012.84     20.51 o 
   5   3  12     1382.84     1419.21     27.16 o 
   6   3  12       92.93      108.86     15.92 o 
   7   3  12      435.49      528.59     29.25 o 
  -7   4  12      412.41      606.89     62.15 o 
  -6   4  12      199.90      129.34     96.20 o 
  -5   4  12      156.96      176.34     15.10 o 
  -4   4  12      535.46      671.74     30.46 o 
  -3   4  12      129.15      170.75     13.52 o 
  -2   4  12      551.83      570.56     16.49 o 
  -1   4  12      272.63      296.80     15.81 o 
   0   4  12     1475.86     1521.96     18.98 o 
   1   4  12      681.83      645.57     22.71 o 
   2   4  12     2298.18     2417.78     37.01 o 
   3   4  12      229.93      234.42      6.34 o 
   4   4  12     3442.07     3555.02     36.98 o 
   5   4  12      204.55      190.38     13.93 o 
   6   4  12       47.17       49.27     13.56 o 
   7   4  12       53.98       54.97     25.15 o 
  -7   5  12      102.71       12.86     31.07 o 
  -6   5  12       44.08       29.66     29.54 o 
  -5   5  12      443.44      519.02     42.23 o 
  -4   5  12      146.62      142.15     17.11 o 
  -3   5  12     1691.41     1823.04     39.20 o 
  -2   5  12      190.94      181.84     18.21 o 
  -1   5  12      825.30      786.85     21.60 o 
   0   5  12      103.07      127.45     11.65 o 
   1   5  12     3807.54     3776.91     36.47 o 
   2   5  12        0.04       -1.36     11.88 o 
   3   5  12      432.75      425.68     14.92 o 
   4   5  12      477.04      483.01     16.24 o 
   5   5  12       25.69       34.40     11.54 o 
   6   5  12        9.31       14.17     11.82 o 
   7   5  12      106.73       61.51     55.30 o 
  -7   6  12       18.51        9.79     30.47 o 
  -6   6  12        0.47       16.18     26.87 o 
  -5   6  12       17.17       -4.59     13.04 o 
  -4   6  12       88.91      108.54     20.03 o 
  -3   6  12       35.15       45.27     17.09 o 
  -2   6  12      146.74      219.67     21.16 o 
  -1   6  12       94.43       84.18     18.20 o 
   0   6  12     1022.28     1027.52     18.25 o 
   1   6  12        1.70       -4.28      7.16 o 
   2   6  12       98.14      101.79     10.08 o 
   3   6  12       84.85       77.94     13.28 o 
   4   6  12     1119.36     1155.61     24.19 o 
   5   6  12       34.23       23.01     12.23 o 
   6   6  12       73.02       55.15     16.28 o 
   7   6  12       39.92       33.38     32.06 o 
  -7   7  12       58.47       31.24     41.68 o 
  -6   7  12       12.70       -1.80     22.23 o 
  -5   7  12       10.81       20.66     16.90 o 
  -4   7  12      136.93      129.41     23.42 o 
  -3   7  12      107.18      157.38     25.75 o 
  -2   7  12      548.11      581.08     29.80 o 
  -1   7  12       31.26       21.74     10.35 o 
   0   7  12       73.25       58.23     13.24 o 
   1   7  12      376.52      373.03     14.23 o 
   2   7  12      284.26      304.27     15.34 o 
   3   7  12        3.57       -0.96      6.31 o 
   4   7  12       82.36       68.79     14.38 o 
   5   7  12      345.74      328.79     50.93 o 
   6   7  12        4.02       -0.94     19.80 o 
  -6   8  12       85.16       36.72     30.10 o 
  -5   8  12       52.86       52.78     21.89 o 
  -4   8  12       25.27       33.62     20.05 o 
  -3   8  12      760.50      783.78     37.22 o 
  -2   8  12        7.49        0.88     10.88 o 
  -1   8  12      272.99      286.69     18.78 o 
   0   8  12      604.27      590.73     23.07 o 
   1   8  12      243.12      256.25     17.82 o 
   2   8  12      103.45      115.93     11.04 o 
   3   8  12        0.38        0.70      6.17 o 
   4   8  12      142.47      139.69     15.80 o 
   5   8  12        0.22       -4.12     12.78 o 
   6   8  12        2.27       24.99     69.97 o 
  -6   9  12        0.17       35.73     37.96 o 
  -5   9  12        7.04        8.85     17.78 o 
  -4   9  12       16.39       23.61     20.06 o 
  -3   9  12        5.27       12.63     17.05 o 
  -2   9  12      111.39       90.09     19.69 o 
  -1   9  12        3.27        3.20     12.35 o 
   0   9  12        2.76       -7.92     10.40 o 
   1   9  12       42.60       54.99     15.03 o 
   2   9  12      133.47      141.81     15.58 o 
   3   9  12        0.42        8.09     11.73 o 
   4   9  12        5.23        4.82     11.75 o 
   5   9  12        7.05        5.80     19.75 o 
   6   9  12       22.24       14.76     25.20 o 
  -6  10  12       19.94        4.45     34.56 o 
  -5  10  12        0.67        4.42     21.98 o 
  -4  10  12        0.13       -7.70     18.61 o 
  -3  10  12       46.71       56.53     26.39 o 
  -2  10  12       10.73       -5.30     18.46 o 
  -1  10  12        4.56       15.63     17.27 o 
   0  10  12      141.31      121.79     20.71 o 
   1  10  12      297.02      308.24     21.44 o 
   2  10  12       55.54       61.01     13.97 o 
   3  10  12      254.59      249.28     31.42 o 
   4  10  12       75.52       56.43     16.82 o 
   5  10  12       24.02       21.73     19.81 o 
  -5  11  12       25.16       13.73     21.53 o 
  -4  11  12       31.16       25.02     34.61 o 
  -3  11  12      127.52      128.85     24.49 o 
  -2  11  12      242.08      231.32     25.28 o 
  -1  11  12       51.04       50.33     18.36 o 
   0  11  12      263.56      192.62     22.86 o 
   1  11  12      502.89      481.22     27.59 o 
   2  11  12       54.44       48.69     17.11 o 
   3  11  12       16.09       13.38     13.31 o 
   4  11  12      171.42      117.52     43.93 o 
   5  11  12        9.88        8.57     26.25 o 
  -5  12  12        1.74      -23.95     27.53 o 
  -4  12  12        1.39        5.10     20.68 o 
  -3  12  12      238.43      171.62     63.15 o 
  -2  12  12       32.80       15.46     18.88 o 
  -1  12  12        3.88      -19.71     19.92 o 
   0  12  12      235.71      250.84     44.04 o 
   1  12  12       16.58        1.62     13.51 o 
   2  12  12        1.26      -11.30     16.36 o 
   3  12  12       14.24       -1.00     12.77 o 
   4  12  12      492.74      546.31     31.70 o 
  -4  13  12        0.73        2.23     19.40 o 
  -3  13  12       65.38       11.20     21.18 o 
  -2  13  12       33.87       31.77     24.39 o 
  -1  13  12       29.89       39.84     22.41 o 
   0  13  12       93.32       65.65     24.55 o 
   1  13  12      276.23      289.97     37.90 o 
   2  13  12      113.95      120.28     25.31 o 
   3  13  12       89.44       73.80     24.68 o 
   4  13  12        5.90        1.77     20.15 o 
  -3  14  12      132.62       71.58     44.03 o 
  -2  14  12      286.50      184.22     91.06 o 
  -1  14  12       29.33       20.11     21.90 o 
   0  14  12      163.55      184.38     29.82 o 
   1  14  12       39.52       24.26     22.02 o 
   2  14  12      162.86      103.34     36.71 o 
   3  14  12      144.01      110.33     34.05 o 
  -1  15  12       38.54       16.00     21.53 o 
   0  15  12       75.01       88.51     30.10 o 
   1  15  12      437.39      381.76     59.17 o 
  -7   1  13        2.28       -0.01     16.27 o 
  -6   1  13       55.21       32.54     27.94 o 
  -5   1  13        0.03        9.32      9.52 o 
  -4   1  13        3.58       -4.50      6.27 o 
  -3   1  13       42.30       69.84     13.93 o 
  -2   1  13      206.72      242.77     14.38 o 
  -1   1  13       14.42        9.23      6.62 o 
   0   1  13      939.59      908.82     12.49 o 
   1   1  13       73.19       81.60      7.49 o 
   2   1  13      158.86      182.60      8.19 o 
   3   1  13       47.16       56.98     11.02 o 
   4   1  13       89.83      102.31      9.31 o 
   5   1  13       61.73       45.76      9.05 o 
   6   1  13       52.27       61.82     12.23 o 
   7   1  13       81.01       45.34     19.15 o 
  -7   2  13       10.54       -5.47     26.62 o 
  -6   2  13       45.33       15.83     27.76 o 
  -5   2  13       55.55       73.34     18.75 o 
  -4   2  13       25.75       29.92     13.25 o 
  -3   2  13      189.02      232.47     14.08 o 
  -2   2  13        8.79        7.12      7.70 o 
  -1   2  13      972.48      949.24     17.34 o 
   0   2  13        1.89        5.44      6.26 o 
   1   2  13      277.03      316.51     14.71 o 
   2   2  13      100.24       84.14     10.42 o 
   3   2  13      210.83      289.76     35.40 o 
   4   2  13      998.85      957.92     15.15 o 
   5   2  13      282.14      370.15     14.05 o 
   6   2  13        0.18        3.53     10.03 o 
   7   2  13       45.94       28.08     23.29 o 
  -7   3  13       34.62       21.02     32.10 o 
  -6   3  13        1.09       -6.87     23.44 o 
  -5   3  13      163.85      168.23     20.76 o 
  -4   3  13      106.65       93.36     14.27 o 
  -3   3  13      392.45      467.41     18.89 o 
  -2   3  13      281.79      347.52     19.03 o 
  -1   3  13      199.38      203.52     10.65 o 
   0   3  13      871.08      855.92     16.84 o 
   1   3  13        3.46       -0.17      9.08 o 
   2   3  13     1704.15     1695.60     29.10 o 
   3   3  13      178.75      179.67     18.63 o 
   4   3  13      311.66      313.98     10.91 o 
   5   3  13       13.36       14.87      9.19 o 
   6   3  13      298.02      268.76     54.83 o 
   7   3  13       18.53       -4.29     20.76 o 
  -7   4  13        1.20        9.67     29.27 o 
  -6   4  13       77.54       13.74     26.25 o 
  -5   4  13       61.50       80.08     14.53 o 
  -4   4  13       20.78       18.51     16.43 o 
  -3   4  13        4.38       24.08     10.38 o 
  -2   4  13      277.88      305.41     16.40 o 
  -1   4  13      262.34      245.13     13.25 o 
   0   4  13      105.31       80.55      6.88 o 
   1   4  13     1386.66     1419.49     28.91 o 
   2   4  13      124.79      121.13     14.91 o 
   3   4  13      350.35      395.76     22.44 o 
   4   4  13      225.11      179.15      8.12 o 
   5   4  13      276.47      287.98     15.62 o 
   6   4  13      172.78      112.71     31.32 o 
   7   4  13      184.15      120.03     65.27 o 
  -7   5  13       37.30       16.39     32.79 o 
  -6   5  13        1.93       -6.29     26.46 o 
  -5   5  13      212.90      226.86     29.73 o 
  -4   5  13        8.92        8.27     11.84 o 
  -3   5  13      283.10      272.54     19.01 o 
  -2   5  13      105.17      105.96     16.18 o 
  -1   5  13       93.38       83.27     13.22 o 
   0   5  13      385.80      407.89     15.34 o 
   1   5  13      184.21      208.42     18.05 o 
   2   5  13     2269.31     2320.64     41.80 o 
   3   5  13      163.65      183.68     18.55 o 
   4   5  13     1220.87     1217.99     27.20 o 
   5   5  13      368.28      358.67     16.82 o 
   6   5  13      122.49       53.19     42.83 o 
   7   5  13       13.27        6.52     20.26 o 
  -7   6  13      262.91      164.07    114.65 o 
  -6   6  13      241.05      221.00    101.81 o 
  -5   6  13      428.41      510.28     26.15 o 
  -4   6  13      941.58     1091.81     39.27 o 
  -3   6  13     1440.78     1631.77     37.96 o 
  -2   6  13       59.07       55.24     14.32 o 
  -1   6  13      606.24      666.75     22.13 o 
   0   6  13     1510.97     1536.85     27.19 o 
   1   6  13      330.85      385.57     15.41 o 
   2   6  13      407.39      399.89     11.23 o 
   3   6  13      905.11      874.76     15.18 o 
   4   6  13      192.96      218.69     11.08 o 
   5   6  13       22.34       35.08     11.45 o 
   6   6  13      123.83        1.83     20.98 o 
  -6   7  13      682.33      716.97    264.68 o 
  -5   7  13      397.87      463.77     31.01 o 
  -4   7  13     2795.70     3220.53     63.07 o 
  -3   7  13      322.01      372.05     26.25 o 
  -2   7  13     2579.25     2817.78     55.60 o 
  -1   7  13      229.96      209.09     19.43 o 
   0   7  13     2040.23     2124.59     29.10 o 
   1   7  13      256.23      231.69     11.95 o 
   2   7  13       36.46       59.87      9.93 o 
   3   7  13        6.31        2.68      5.19 o 
   4   7  13     1625.92     1760.44     44.42 o 
   5   7  13      261.10      227.21     55.92 o 
   6   7  13      268.26      220.86    209.18 o 
  -6   8  13       44.94       26.65     29.05 o 
  -5   8  13      114.09       80.98     35.04 o 
  -4   8  13      142.12      154.26     37.66 o 
  -3   8  13     2922.24     3284.68     57.99 o 
  -2   8  13       34.05       48.74     18.69 o 
  -1   8  13     1457.10     1537.14     34.94 o 
   0   8  13       25.48       37.26     12.16 o 
   1   8  13     4312.94     4360.79     43.34 o 
   2   8  13      195.53      200.38     11.75 o 
   3   8  13     1400.09     1556.50     25.81 o 
   4   8  13      109.75      133.84     21.17 o 
   5   8  13      133.61       89.00     46.42 o 
   6   8  13       62.53       19.77     31.95 o 
  -6   9  13      431.54      413.98    166.52 o 
  -5   9  13       47.50       48.93     27.05 o 
  -4   9  13      796.27      933.61     40.58 o 
  -3   9  13      429.27      475.68     32.14 o 
  -2   9  13      515.68      612.33     37.57 o 
  -1   9  13        1.81        6.92     13.97 o 
   0   9  13     2773.67     2967.50     41.17 o 
   1   9  13        2.22        5.28     11.20 o 
   2   9  13       10.25       22.55     10.21 o 
   3   9  13       35.74       42.32     10.76 o 
   4   9  13      329.44      325.50     41.64 o 
   5   9  13      181.18       88.21     70.77 o 
  -5  10  13      163.20       93.04     48.28 o 
  -4  10  13       46.84       36.45     23.55 o 
  -3  10  13     1362.64     1516.75     50.63 o 
  -2  10  13       52.28       61.45     20.64 o 
  -1  10  13     1114.95     1171.08     33.55 o 
   0  10  13       14.32       21.36     18.15 o 
   1  10  13     1627.06     1745.67     32.68 o 
   2  10  13      323.19      330.67     43.65 o 
   3  10  13      539.84      643.22     24.16 o 
   4  10  13       58.43       47.37     15.17 o 
   5  10  13      165.37       33.52     39.20 o 
  -5  11  13        6.56       -2.71     21.17 o 
  -4  11  13      337.06      493.59     41.19 o 
  -3  11  13      102.79      109.52     29.34 o 
  -2  11  13      964.57     1092.03     39.08 o 
  -1  11  13       41.79       15.25     19.31 o 
   0  11  13     2228.24     2308.17     42.44 o 
   1  11  13      268.89      260.97     27.13 o 
   2  11  13      471.67      513.70     24.66 o 
   3  11  13      547.00      570.17     76.76 o 
   4  11  13      848.42      959.40     53.01 o 
   5  11  13       76.26       25.94     32.86 o 
  -4  12  13       14.28       13.05     24.90 o 
  -3  12  13       71.05       49.25     32.67 o 
  -2  12  13        9.17        1.11     13.00 o 
  -1  12  13      182.67      198.49     24.77 o 
   0  12  13        2.74       -1.75     11.59 o 
   1  12  13      689.08      794.52     35.39 o 
   2  12  13        0.35       -7.88     14.22 o 
   3  12  13      521.99      491.09    115.09 o 
   4  12  13        7.47       18.47     28.91 o 
  -3  13  13        1.68       21.02     26.12 o 
  -2  13  13      353.21      250.27     79.46 o 
  -1  13  13       28.94       40.82     22.79 o 
   0  13  13      246.61      263.02     38.45 o 
   1  13  13       40.79       72.56     23.56 o 
   2  13  13      378.98      299.38     73.56 o 
   3  13  13      187.19      145.81     46.53 o 
  -2  14  13        0.37        5.73     21.00 o 
  -1  14  13       75.68      113.73     30.20 o 
   0  14  13       21.62        0.61     15.14 o 
   1  14  13      170.96      149.95     33.62 o 
   2  14  13        0.24      -11.69     17.89 o 
  -7   0  14        6.12        1.95     35.34 o 
  -6   0  14      752.17     1097.31     92.81 o 
  -5   0  14       16.21       17.49      8.67 o 
  -4   0  14     1339.09     1441.08     61.58 o 
  -3   0  14       18.48        6.98     16.61 o 
  -2   0  14     5102.64     5166.01    108.70 o 
  -1   0  14        3.30        1.16     12.24 o 
   0   0  14     9400.72     9824.44    271.47 o 
   1   0  14      395.09      440.85     48.90 o 
   2   0  14     4081.68     4201.12    121.01 o 
   4   0  14     1144.43     1197.59     19.63 o 
   5   0  14     2130.20     2274.70     66.40 o 
   6   0  14      463.79      476.69     26.12 o 
  -7   1  14      149.52       -0.56     21.14 o 
  -6   1  14       21.21        0.12     14.96 o 
  -5   1  14     1005.53     1229.93     49.82 o 
  -4   1  14      117.62      157.54     16.80 o 
  -3   1  14     2456.71     2627.95     37.56 o 
  -2   1  14      248.22      249.05     45.70 o 
  -1   1  14     5330.69     5476.37     63.02 o 
   0   1  14       19.44       23.49      4.54 o 
   1   1  14      642.68      708.40     13.97 o 
   2   1  14      871.92      856.45     13.05 o 
   3   1  14      745.40      788.54     29.27 o 
   4   1  14       12.07        5.70      4.72 o 
   5   1  14      134.16      148.41      9.92 o 
   6   1  14      285.13      342.42     18.39 o 
  -7   2  14      183.10       94.58     79.84 o 
  -6   2  14      272.88       -2.49     27.13 o 
  -5   2  14      118.45      100.97     17.72 o 
  -4   2  14     1161.38     1400.50     27.57 o 
  -3   2  14       54.39       77.84     16.26 o 
  -2   2  14     1263.57     1386.13     21.87 o 
  -1   2  14        0.27        2.26      5.09 o 
   0   2  14     2097.32     2157.59     19.85 o 
   1   2  14     1501.24     1553.32     28.46 o 
   2   2  14     1627.62     1609.40     27.76 o 
   3   2  14      298.86      338.67     34.27 o 
   4   2  14      521.44      531.13     31.61 o 
   5   2  14      848.74      900.08     18.94 o 
   6   2  14       95.92       50.67     29.11 o 
   7   2  14       70.55       63.22     24.64 o 
  -7   3  14      123.47       63.12     54.51 o 
  -6   3  14        9.98        4.91     22.54 o 
  -5   3  14      402.61      436.52     39.43 o 
  -4   3  14       75.40       84.88     13.07 o 
  -3   3  14     2134.91     2314.03     32.40 o 
  -2   3  14       16.91       15.63      9.80 o 
  -1   3  14     2915.17     3083.54     57.75 o 
   0   3  14        0.87        7.24      6.00 o 
   1   3  14     3339.10     3544.33     77.41 o 
   2   3  14      300.95      366.10     18.54 o 
   3   3  14     1263.46     1290.66     31.72 o 
   4   3  14      930.96      989.41     32.82 o 
   5   3  14       48.23       37.54      8.35 o 
   6   3  14      206.98      148.29     65.85 o 
   7   3  14      235.51      152.71     63.54 o 
  -7   4  14       58.02       10.60     30.38 o 
  -6   4  14        1.55      -12.16     32.57 o 
  -5   4  14      134.51      116.40     23.27 o 
  -4   4  14      603.03      716.42     34.09 o 
  -3   4  14      172.96      200.77     18.38 o 
  -2   4  14      199.07      272.61     17.06 o 
  -1   4  14      136.28      157.45     11.77 o 
   0   4  14     1744.80     1820.73     19.03 o 
   1   4  14      322.61      368.53     22.21 o 
   2   4  14      704.48      712.70     41.78 o 
   3   4  14      146.72      204.47     38.18 o 
   4   4  14      202.82      234.74     20.49 o 
   5   4  14      245.05      195.49     68.53 o 
   6   4  14       32.92        1.35     18.69 o 
  -7   5  14       99.39      -10.93     35.19 o 
  -6   5  14      170.91       68.26     57.32 o 
  -5   5  14       58.98       41.84     16.12 o 
  -4   5  14      108.99      118.26     22.59 o 
  -3   5  14      300.44      299.36     19.93 o 
  -2   5  14      810.56      838.16     21.06 o 
  -1   5  14      295.66      272.16     14.54 o 
   0   5  14      239.17      242.30     12.99 o 
   1   5  14        3.46       10.78     11.59 o 
   2   5  14      984.32      999.22     32.21 o 
   3   5  14     2131.63     2171.61     45.34 o 
   4   5  14     1009.70     1058.11     38.22 o 
   5   5  14      235.93      227.75    143.50 o 
   6   5  14       54.05        4.36     21.34 o 
  -6   6  14      144.79       92.67     48.43 o 
  -5   6  14        4.86       -1.31     15.52 o 
  -4   6  14      270.80      373.44     23.95 o 
  -3   6  14     1149.57     1199.04     38.51 o 
  -2   6  14       26.06       23.84     13.66 o 
  -1   6  14     1334.60     1437.67     32.15 o 
   0   6  14      163.33      152.21     17.33 o 
   1   6  14       62.18       46.62      5.71 o 
   2   6  14      208.44      161.59     20.64 o 
   3   6  14       12.45       32.32     16.78 o 
   4   6  14      616.34      707.23     30.61 o 
   5   6  14       12.23       -0.33     20.12 o 
   6   6  14      103.82       -5.12     23.41 o 
  -6   7  14       16.41       -9.38     26.43 o 
  -5   7  14       61.92       31.12     21.41 o 
  -4   7  14       58.11       46.91     21.23 o 
  -3   7  14      901.38     1037.92     39.03 o 
  -2   7  14      523.63      511.02     28.88 o 
  -1   7  14        9.03       19.29     12.66 o 
   0   7  14       57.43       62.18     13.53 o 
   1   7  14      394.00      402.35     18.40 o 
   2   7  14       62.70       65.47      9.37 o 
   3   7  14      119.89      100.23     13.50 o 
   4   7  14        2.95        6.58      5.30 o 
   5   7  14       21.39        9.16     19.13 o 
   6   7  14        6.76       35.00     38.08 o 
  -6   8  14        0.94        7.13     28.81 o 
  -5   8  14       91.27       53.22     27.60 o 
  -4   8  14        1.65       13.22     22.95 o 
  -3   8  14      135.46      127.23     27.11 o 
  -2   8  14       14.74       18.88     16.32 o 
  -1   8  14      126.83      140.75     21.85 o 
   0   8  14      429.78      480.43     17.41 o 
   1   8  14       87.15       82.00     11.35 o 
   2   8  14        1.58       -1.26      8.94 o 
   3   8  14       87.31       81.76      9.92 o 
   4   8  14        7.43       -6.60     15.74 o 
   5   8  14       53.51       38.26     22.69 o 
   6   8  14       32.50       37.89     44.09 o 
  -5   9  14        1.09       12.70     22.38 o 
  -4   9  14        6.32       -0.68     13.81 o 
  -3   9  14        0.89       -7.77     16.97 o 
  -2   9  14        4.67        3.28     15.36 o 
  -1   9  14      326.75      311.03     23.86 o 
   0   9  14        2.33        4.93      8.17 o 
   1   9  14       72.70       62.12     15.39 o 
   2   9  14        9.64       12.61      8.28 o 
   3   9  14       64.75       61.59     11.49 o 
   4   9  14       52.95       59.28     24.14 o 
   5   9  14       10.02        1.92     16.08 o 
  -5  10  14       36.29       36.72     29.77 o 
  -4  10  14        1.26      -13.57     20.96 o 
  -3  10  14        3.33        8.52     18.51 o 
  -2  10  14       15.15        9.98     19.50 o 
  -1  10  14        4.49        6.14     12.46 o 
   0  10  14      184.66      180.71     21.97 o 
   1  10  14       14.91       16.39     11.79 o 
   2  10  14        7.97        1.90     10.63 o 
   3  10  14        7.55        6.02     10.49 o 
   4  10  14       21.09        7.04     25.61 o 
   5  10  14        0.13       -4.64     25.45 o 
  -5  11  14       11.08       16.05     29.49 o 
  -4  11  14        7.28       -0.10     19.70 o 
  -3  11  14       53.51       81.85     30.42 o 
  -2  11  14       12.89       19.64     20.63 o 
  -1  11  14       75.74       86.25     23.24 o 
   0  11  14        0.87       -3.23     12.36 o 
   1  11  14       71.27       74.88     18.89 o 
   2  11  14        1.62        9.20     12.56 o 
   3  11  14      310.93      172.16    115.38 o 
   4  11  14       68.64       21.54     27.61 o 
  -4  12  14       82.54       80.14     31.62 o 
  -3  12  14        0.52      -12.84     23.32 o 
  -2  12  14       33.51       15.36     18.37 o 
  -1  12  14        4.47       -7.36     15.46 o 
   0  12  14      369.72      406.23     31.30 o 
   1  12  14       28.95       34.93     21.59 o 
   2  12  14        1.77       -1.00     13.12 o 
   3  12  14       12.59        7.23     28.63 o 
   4  12  14       77.04       35.21     32.49 o 
  -3  13  14        7.72       13.38     24.18 o 
  -2  13  14        0.46        5.81     17.32 o 
  -1  13  14      200.16      176.49     34.25 o 
   0  13  14       18.37        8.49     16.62 o 
   1  13  14       78.77       77.39     23.29 o 
   2  13  14      184.55      147.13     43.01 o 
   3  13  14        1.12        1.95     26.37 o 
  -2  14  14       50.00       41.10     29.34 o 
  -1  14  14       20.24       31.28     27.85 o 
   0  14  14      105.90       98.14     34.60 o 
   1  14  14        7.90        7.14     18.65 o 
  -7   1  15        0.46       -1.62     26.72 o 
  -6   1  15      198.34        1.53     25.38 o 
  -5   1  15        0.11       -2.56      7.77 o 
  -4   1  15        7.45        9.28      9.32 o 
  -3   1  15       68.52       44.41     20.40 o 
  -2   1  15      312.75      373.88     18.23 o 
  -1   1  15       43.58       40.18      8.48 o 
   0   1  15      302.05      341.43     10.32 o 
   1   1  15      157.29      168.81     15.52 o 
   2   1  15       65.33       64.00      6.79 o 
   3   1  15        1.63        4.85      4.31 o 
   4   1  15       83.25       90.88     10.40 o 
   5   1  15        8.62       11.58      5.76 o 
  -7   2  15       22.58        0.00     18.14 o 
  -6   2  15       45.11       14.79     26.41 o 
  -5   2  15       69.42       74.97     17.57 o 
  -4   2  15        8.51        2.49      7.95 o 
  -3   2  15       29.81        6.45     10.54 o 
  -2   2  15       16.38       34.76     10.84 o 
  -1   2  15      297.68      326.69     12.27 o 
   0   2  15       52.33       55.56      6.91 o 
   1   2  15      296.29      282.77     14.18 o 
   2   2  15      382.29      384.80     12.03 o 
   3   2  15      193.38      194.89     23.14 o 
   4   2  15        1.41        7.64     11.34 o 
   5   2  15       80.00       26.49     21.89 o 
   6   2  15       13.35       15.53     18.55 o 
  -7   3  15        0.82       16.19     36.07 o 
  -6   3  15      292.40       52.91     61.02 o 
  -5   3  15       21.10       22.41     12.84 o 
  -4   3  15       27.13       32.34     12.21 o 
  -3   3  15        0.06        8.53     10.15 o 
  -2   3  15        6.75       21.99     11.01 o 
  -1   3  15      134.08      146.56     12.47 o 
   0   3  15      146.23      141.81      7.52 o 
   1   3  15      134.21      132.02     21.43 o 
   2   3  15        1.62        0.62      5.83 o 
   3   3  15       28.36       34.32     12.30 o 
   4   3  15       83.27       42.42     66.40 o 
   5   3  15      251.92      236.09    126.72 o 
   6   3  15      125.61       41.19     31.50 o 
  -7   4  15       72.07        6.96     37.25 o 
  -6   4  15        2.26        0.98     19.70 o 
  -5   4  15       35.69       37.81     16.22 o 
  -4   4  15        0.13      -13.32     13.32 o 
  -3   4  15       63.17      127.40     19.19 o 
  -2   4  15      428.87      470.07     21.14 o 
  -1   4  15       49.21       76.27     10.70 o 
   0   4  15      683.38      731.35     10.98 o 
   1   4  15       34.58       48.60     16.82 o 
   2   4  15      868.06      947.88     26.99 o 
   3   4  15      156.32      159.88     24.89 o 
   4   4  15       93.26       49.52     32.58 o 
   5   4  15       74.47        5.33     23.34 o 
   6   4  15       79.79       14.98     21.41 o 
  -6   5  15       46.53       -2.41     22.12 o 
  -5   5  15       17.85       15.95     17.34 o 
  -4   5  15      717.88      869.84     38.36 o 
  -3   5  15       66.09       81.81     14.70 o 
  -2   5  15      479.87      599.88     20.46 o 
  -1   5  15      356.57      340.83     15.36 o 
   0   5  15       56.64       41.91      7.20 o 
   1   5  15     4042.20     4076.99     57.75 o 
   2   5  15        5.98       12.64     14.31 o 
   3   5  15      470.80      465.07     26.32 o 
   4   5  15      217.70      129.31     58.54 o 
   5   5  15      676.62      721.19     39.87 o 
   6   5  15       35.14       10.88     24.95 o 
  -6   6  15        0.22       -8.99     23.33 o 
  -5   6  15      632.56      721.50    132.55 o 
  -4   6  15       50.98       67.48     18.34 o 
  -3   6  15      419.18      558.89     24.88 o 
  -2   6  15      524.19      566.80     23.51 o 
  -1   6  15     1628.28     1732.14     28.85 o 
   0   6  15      278.81      293.11     11.12 o 
   1   6  15       77.01      117.66     18.67 o 
   2   6  15      238.73      177.55     21.69 o 
   3   6  15      341.74      357.30     25.89 o 
   4   6  15      379.16      415.28    137.03 o 
   5   6  15       19.72        3.71     20.14 o 
   6   6  15       26.11        0.66     31.70 o 
  -6   7  15       86.24       32.41     29.11 o 
  -5   7  15        0.74        4.94     16.53 o 
  -4   7  15      848.65     1027.61     34.21 o 
  -3   7  15      602.31      636.50     31.48 o 
  -2   7  15     1468.55     1523.27     40.39 o 
  -1   7  15        4.53        7.14     10.35 o 
   0   7  15     4361.25     4505.51     59.15 o 
   1   7  15        2.21       18.25      8.63 o 
   2   7  15     2817.78     3097.61     53.74 o 
   3   7  15       89.71      116.89     26.53 o 
   4   7  15      596.14      660.14     41.68 o 
   5   7  15      166.66       94.58     68.32 o 
   6   7  15       15.91       56.40     39.27 o 
  -6   8  15        0.33        8.87     30.26 o 
  -5   8  15      341.79      453.41     64.41 o 
  -4   8  15       98.26       86.65     25.45 o 
  -3   8  15     1326.23     1523.94     47.58 o 
  -2   8  15        3.31      -13.35     16.89 o 
  -1   8  15      764.49      894.12     30.97 o 
   0   8  15      713.69      742.53     25.08 o 
   1   8  15      877.89      948.93     29.12 o 
   2   8  15      194.75      206.28      8.36 o 
   3   8  15     1703.14     1807.34     46.22 o 
   4   8  15      655.71      764.66     36.84 o 
   5   8  15      134.68       39.98     42.24 o 
  -5   9  15       37.38       24.25     23.67 o 
  -4   9  15      666.54      759.61    136.69 o 
  -3   9  15        0.64        4.36     18.79 o 
  -2   9  15      836.90      947.00     37.03 o 
  -1   9  15       15.07        2.03     14.63 o 
   0   9  15     2108.10     2200.85     37.96 o 
   1   9  15      824.53      844.57     25.84 o 
   2   9  15      279.32      295.56     28.04 o 
   3   9  15      394.88      352.92     67.17 o 
   4   9  15       41.88       44.41     23.66 o 
   5   9  15      204.68      210.36     84.65 o 
  -5  10  15      161.64      138.54     56.37 o 
  -4  10  15        7.88       12.68     22.91 o 
  -3  10  15      719.33      867.13     45.59 o 
  -2  10  15       36.99       50.72     22.49 o 
  -1  10  15     1866.49     1986.38     47.85 o 
   0  10  15      659.29      706.60     29.28 o 
   1  10  15      777.64      891.98     28.74 o 
   2  10  15      595.91      632.74     69.83 o 
   3  10  15      237.82      204.07     74.40 o 
   4  10  15      578.53      724.57     52.65 o 
  -4  11  15      192.85      192.11     51.47 o 
  -3  11  15       11.64       -4.03     18.13 o 
  -2  11  15      199.18      139.44     40.50 o 
  -1  11  15       15.12       20.25     16.66 o 
   0  11  15      659.62      787.30     31.77 o 
   1  11  15      441.84      507.93     23.28 o 
   2  11  15      476.09      502.03     34.38 o 
   3  11  15       99.51       40.87     34.29 o 
   4  11  15      461.23        1.74     42.69 o 
  -3  12  15      138.37       85.68     57.40 o 
  -2  12  15        5.92      -11.97     26.41 o 
  -1  12  15      203.15      222.06     64.39 o 
   0  12  15       83.76       61.01     22.34 o 
   1  12  15       54.63       51.45     20.45 o 
   2  12  15      403.48      438.78    143.44 o 
   3  12  15       29.59       17.67     37.53 o 
  -2  13  15      123.98      146.61     30.67 o 
  -1  13  15       42.28       51.55     24.97 o 
   0  13  15       73.11       73.27     22.81 o 
   1  13  15       76.42       71.06     21.21 o 
   2  13  15       86.18       40.18     35.81 o 
  -1  14  15       25.13       16.78     64.61 o 
   0  14  15        9.80       -2.25     14.32 o 
  -7   0  16       15.22       -0.69     26.84 o 
  -6   0  16      189.64        0.70     23.30 o 
  -5   0  16       87.00       49.32     39.09 o 
  -4   0  16      298.03      378.01     35.38 o 
  -3   0  16     2153.05     2355.38    104.77 o 
  -2   0  16     2135.75     2161.18     55.60 o 
  -1   0  16      829.82      779.21     29.73 o 
   0   0  16     2797.48     3006.79    106.91 o 
   1   0  16     3265.70     3247.31    111.02 o 
   3   0  16      237.16      265.22     56.76 o 
   4   0  16      391.87      457.27     68.18 o 
   5   0  16      400.47      478.33     72.46 o 
  -7   1  16       72.48       -0.29     19.54 o 
  -6   1  16       64.99        1.14     19.78 o 
  -5   1  16      307.02      401.03     21.51 o 
  -4   1  16        2.85       -1.79      7.69 o 
  -3   1  16      334.18      403.23     20.22 o 
  -2   1  16      161.98      126.54     54.36 o 
  -1   1  16     2295.98     2493.03     31.04 o 
   0   1  16      992.10      991.93     13.74 o 
   1   1  16     2399.94     2481.78     35.81 o 
   3   1  16      853.62      936.52     54.00 o 
   4   1  16     1737.42     1777.66     31.63 o 
   5   1  16       11.53       -0.36     27.84 o 
  -7   2  16        1.19       -1.07     40.69 o 
  -6   2  16      170.09       -0.48     29.58 o 
  -5   2  16        0.30       -5.76     11.16 o 
  -4   2  16      803.80      982.44     32.24 o 
  -3   2  16       84.87       76.10     25.87 o 
  -2   2  16      942.29     1054.12     21.84 o 
  -1   2  16       19.89       16.51      7.94 o 
   0   2  16      829.22      950.44     13.31 o 
   1   2  16     1262.02     1350.29     32.18 o 
   2   2  16      490.64      558.37     15.58 o 
   3   2  16      540.69      625.98     26.97 o 
   4   2  16       13.56       20.53      8.97 o 
   5   2  16      648.76      718.02     36.00 o 
  -6   3  16       18.91       -0.24     17.12 o 
  -5   3  16      174.76      218.43     43.38 o 
  -4   3  16       57.50       39.15     15.82 o 
  -3   3  16      807.79      977.22     26.21 o 
  -2   3  16      446.02      525.51     19.10 o 
  -1   3  16     1388.00     1454.76     24.32 o 
   0   3  16      815.44      923.61     18.55 o 
   1   3  16      614.19      626.99     43.54 o 
   2   3  16      121.61      160.92     15.09 o 
   3   3  16     1311.09     1287.73     27.93 o 
   4   3  16      421.79      520.32     39.88 o 
   5   3  16      262.76      226.60    133.50 o 
   6   3  16      123.99      -13.92     45.33 o 
  -6   4  16       68.05       -0.57     19.08 o 
  -5   4  16       34.77       46.62     28.40 o 
  -4   4  16      621.54      761.22     30.67 o 
  -3   4  16       39.63       50.01     14.49 o 
  -2   4  16      228.73      317.45     18.21 o 
  -1   4  16        2.07        1.09      7.15 o 
   0   4  16       16.99       14.88      5.29 o 
   1   4  16       45.47       55.19     16.97 o 
   2   4  16      383.57      406.63     23.81 o 
   3   4  16       65.04       81.49     17.70 o 
   4   4  16       35.44       15.65     16.39 o 
   5   4  16       92.06       27.64     31.59 o 
   6   4  16        2.82       -2.14     35.70 o 
  -6   5  16       19.13       -0.93     19.97 o 
  -5   5  16      647.90      802.93     30.94 o 
  -4   5  16        4.28       23.52     19.05 o 
  -3   5  16       65.56      104.02     16.98 o 
  -2   5  16        4.88       13.04     10.61 o 
  -1   5  16       61.18       51.03     11.51 o 
   0   5  16      317.36      305.93     12.05 o 
   1   5  16      809.11      776.61     31.55 o 
   2   5  16        6.37       11.00     12.64 o 
   3   5  16      746.88      815.99     34.42 o 
   4   5  16     1542.99     1674.31     60.87 o 
   5   5  16       10.98       -6.04     17.44 o 
   6   5  16      168.43        1.01     18.35 o 
  -6   6  16      134.03        0.72     20.19 o 
  -5   6  16        7.49        5.64     14.43 o 
  -4   6  16       59.51      104.72     32.52 o 
  -3   6  16      197.90      226.96     21.80 o 
  -2   6  16        2.63       13.09     12.35 o 
  -1   6  16      469.45      498.00     19.07 o 
   0   6  16      266.24      318.53     11.84 o 
   1   6  16      584.73      638.92     30.64 o 
   2   6  16       22.09       30.32     15.90 o 
   3   6  16     2833.06     2896.89     55.67 o 
   4   6  16        0.29       -8.76     20.03 o 
   5   6  16      299.92      337.36     40.93 o 
   6   6  16       27.23        8.33     29.83 o 
  -6   7  16        5.10      -15.52     26.50 o 
  -5   7  16       18.11       14.82     24.20 o 
  -4   7  16      519.84      581.38     34.42 o 
  -3   7  16      356.57      350.25     26.34 o 
  -2   7  16        2.68        7.17     10.54 o 
  -1   7  16      100.29       57.50     27.61 o 
   0   7  16      505.09      518.59     21.83 o 
   1   7  16       60.50       59.11     20.76 o 
   2   7  16        2.57       -4.44     16.78 o 
   3   7  16       18.99       15.18     19.76 o 
   4   7  16      115.19      107.83     28.79 o 
   5   7  16        8.10        5.47     19.67 o 
  -5   8  16       11.77        4.27     17.02 o 
  -4   8  16        1.35       18.44     19.56 o 
  -3   8  16       63.16       84.44     25.86 o 
  -2   8  16       14.05       20.81     17.62 o 
  -1   8  16      130.06      127.59     27.36 o 
   0   8  16       25.85       28.35     15.20 o 
   1   8  16      131.56      149.49     18.32 o 
   2   8  16       10.49        7.34     19.16 o 
   3   8  16       39.60       21.44     19.05 o 
   4   8  16       49.39       45.16     24.77 o 
   5   8  16      135.24       44.22     32.02 o 
  -5   9  16        0.21       19.21     20.76 o 
  -4   9  16        0.35        1.78     14.51 o 
  -3   9  16        7.09       28.83     23.74 o 
  -2   9  16       47.95       46.50     24.56 o 
  -1   9  16       10.86       -8.57     19.35 o 
   0   9  16       23.45       28.84     16.45 o 
   1   9  16       27.89       24.95     11.92 o 
   2   9  16        0.36       -4.27     16.19 o 
   3   9  16       11.86       11.74     19.18 o 
   4   9  16        1.28      -13.34     22.06 o 
  -4  10  16        0.31        8.40     20.73 o 
  -3  10  16        1.66        0.13     20.03 o 
  -2  10  16       10.00       -4.66     16.14 o 
  -1  10  16        9.11        4.98     14.64 o 
   0  10  16       32.92       16.72     19.92 o 
   1  10  16        0.28       -2.84      8.71 o 
   2  10  16        3.65       14.51     25.82 o 
   3  10  16      102.00       86.09     33.37 o 
   4  10  16        1.01        2.38     19.77 o 
  -4  11  16       39.56       49.63     28.35 o 
  -3  11  16       74.68       29.93     24.26 o 
  -2  11  16       42.71       12.16     19.97 o 
  -1  11  16       55.41       39.54     24.08 o 
   0  11  16      156.12      137.37     43.16 o 
   1  11  16       12.42       15.51     20.34 o 
   2  11  16        1.15        2.12     23.02 o 
   3  11  16       20.88        8.08     26.34 o 
  -3  12  16       17.15       24.37     31.28 o 
  -2  12  16       85.53       18.02     24.06 o 
  -1  12  16       52.50       25.04     22.43 o 
   0  12  16      160.62      119.66     39.19 o 
   1  12  16      252.67      248.53     95.06 o 
   2  12  16       32.59       20.29     28.34 o 
   3  12  16      102.17       40.08     46.89 o 
  -2  13  16        0.42       12.00     26.51 o 
  -1  13  16       67.89       51.25     22.35 o 
   0  13  16       17.16       13.66     19.42 o 
   1  13  16        3.00        3.57     25.11 o 
  -6   1  17      179.60        0.92     19.83 o 
  -5   1  17        0.70       -2.59      8.36 o 
  -4   1  17       28.21       17.16     11.61 o 
  -3   1  17       63.93       69.24     23.27 o 
  -2   1  17       44.79       32.01     12.65 o 
  -1   1  17        6.96        3.93      8.11 o 
   0   1  17      230.23      277.48     10.27 o 
   1   1  17      119.27      152.78      9.28 o 
   2   1  17        0.16       14.99     37.12 o 
   3   1  17       71.92       79.97     35.21 o 
   4   1  17       26.57        0.71     29.27 o 
   5   1  17       22.87        0.18     16.66 o 
  -6   2  17      241.21        0.11     20.04 o 
  -5   2  17      146.03        3.41     19.55 o 
  -4   2  17       73.91       44.97     22.42 o 
  -3   2  17        1.24       10.02     12.65 o 
  -2   2  17        5.46        1.78      7.51 o 
  -1   2  17        0.49        2.61      5.96 o 
   0   2  17      305.21      350.49      7.44 o 
   1   2  17        2.54       -5.08      6.25 o 
   2   2  17      136.87      171.82      9.53 o 
   3   2  17        7.92       10.96     11.18 o 
   4   2  17      119.31       61.90     36.89 o 
  -6   3  17       10.89        0.45     23.19 o 
  -5   3  17      103.87       59.55     30.86 o 
  -4   3  17       86.97       89.48     31.67 o 
  -3   3  17      282.01      343.45     22.10 o 
  -2   3  17      111.21      147.08     17.24 o 
  -1   3  17       29.70       40.80      9.50 o 
   0   3  17      187.58      187.65     21.91 o 
   1   3  17      370.04      541.84     29.31 o 
   2   3  17      170.35      190.98     15.36 o 
   3   3  17        4.82        8.43      9.82 o 
   4   3  17      306.92       -0.01     18.79 o 
   6   3  17        0.79        8.21     44.62 o 
  -6   4  17        2.36        0.23     17.00 o 
  -5   4  17      273.66      128.30    111.77 o 
  -4   4  17       45.26       70.35     15.21 o 
  -3   4  17      366.51      483.11     23.69 o 
  -2   4  17      338.89      472.15     19.54 o 
  -1   4  17      227.50      303.86     18.15 o 
   0   4  17      272.27      369.52     22.95 o 
   1   4  17      678.22      672.96     24.87 o 
   2   4  17      827.94      844.45     30.76 o 
   3   4  17        1.85        0.78     11.98 o 
   4   4  17      481.79      490.08     38.49 o 
   5   4  17      139.01       52.77     57.28 o 
   6   4  17      230.98        3.21     42.48 o 
  -6   5  17       80.71       -0.47     20.08 o 
  -5   5  17        6.04        5.11     16.25 o 
  -4   5  17      663.55      856.62     37.57 o 
  -3   5  17      373.75      462.66     25.34 o 
  -2   5  17      422.81      549.00     24.12 o 
  -1   5  17      450.94      529.89     19.22 o 
   0   5  17        3.25        6.11      4.60 o 
   1   5  17      397.87      455.96     29.88 o 
   2   5  17      100.65      156.17     18.76 o 
   3   5  17      233.47      268.54     22.82 o 
   4   5  17       14.60       13.16     13.44 o 
   5   5  17      540.76      609.29     43.39 o 
  -6   6  17        1.08        3.44     28.94 o 
  -5   6  17      198.78      154.54     68.43 o 
  -4   6  17        2.98        6.94     18.38 o 
  -3   6  17      222.31      240.02     31.08 o 
  -2   6  17      235.88      243.63     26.95 o 
  -1   6  17      561.51      577.58     20.81 o 
   0   6  17     1250.26     1223.79     33.39 o 
   1   6  17      508.75      569.52     38.05 o 
   2   6  17      122.24      169.94     23.47 o 
   3   6  17        8.03       18.00     18.75 o 
   4   6  17      432.50      506.90     31.91 o 
   5   6  17        1.34        4.02     18.09 o 
  -5   7  17       10.09        9.35     24.31 o 
  -4   7  17       83.30      105.77     28.10 o 
  -3   7  17      111.46      127.03     25.14 o 
  -2   7  17       66.63       77.06     16.70 o 
  -1   7  17      824.93      923.70     24.64 o 
   0   7  17      302.94      321.09     13.42 o 
   1   7  17      258.03      318.01     60.14 o 
   2   7  17      648.29      710.07     32.27 o 
   3   7  17     1052.47     1299.13     39.37 o 
   4   7  17      406.97      392.86     32.05 o 
   5   7  17       46.61       37.28     56.76 o 
  -5   8  17      154.47       81.34     55.48 o 
  -4   8  17      451.34      552.75     38.36 o 
  -3   8  17      368.97      476.65     46.74 o 
  -2   8  17      109.23       97.16     20.45 o 
  -1   8  17      591.15      655.35     27.62 o 
   0   8  17     1270.58     1359.15     35.16 o 
   1   8  17      523.45      572.75     36.32 o 
   2   8  17      746.48      887.28     36.99 o 
   3   8  17      261.00      270.71     53.03 o 
   4   8  17      341.20      453.17     68.70 o 
   5   8  17        2.58        8.77     23.17 o 
  -4   9  17      111.65       59.82     33.54 o 
  -3   9  17      308.04      373.65     33.33 o 
  -2   9  17      282.40      290.84     60.05 o 
  -1   9  17      408.68      477.31     28.86 o 
   0   9  17      182.17      185.93     37.17 o 
   1   9  17      229.72      208.46     53.84 o 
   2   9  17       52.12       64.92     23.99 o 
   3   9  17     1188.18     1354.46     46.54 o 
   4   9  17       81.09       82.48     30.32 o 
  -4  10  17      267.40      171.07     75.61 o 
  -3  10  17       55.57       39.50     28.92 o 
  -2  10  17       45.67       22.64     23.83 o 
  -1  10  17      158.23      123.94     64.15 o 
   0  10  17     1121.67     1246.04     37.33 o 
   1  10  17      439.73      484.34     41.35 o 
   2  10  17      237.89      245.18     36.48 o 
   3  10  17       88.70       68.05     30.81 o 
   4  10  17      597.10      723.51     54.63 o 
  -3  11  17       22.00       11.24     31.97 o 
  -2  11  17      166.23       64.95     55.64 o 
  -1  11  17      178.01      107.13     60.54 o 
   0  11  17      239.53      228.48     83.42 o 
   1  11  17      603.82      686.96     49.38 o 
   2  11  17        1.24      -26.00     27.61 o 
   3  11  17      540.73      620.32     48.76 o 
  -2  12  17        4.25       -3.23     18.70 o 
  -1  12  17      149.56       99.00     59.56 o 
   0  12  17       19.46       19.63     40.58 o 
   1  12  17       21.26       18.90     29.42 o 
   2  12  17       16.65       30.63     31.24 o 
  -6   0  18       43.70       -1.98     27.20 o 
  -5   0  18       33.76       -1.61     10.93 o 
  -4   0  18       25.86       -0.53     16.64 o 
  -3   0  18      325.42      387.74     31.87 o 
  -2   0  18       13.92        8.46     20.40 o 
  -1   0  18      829.91      866.10     32.38 o 
   0   0  18      753.28      834.79     33.77 o 
   1   0  18     2191.09     2334.55    104.23 o 
   2   0  18      320.40      335.19     64.61 o 
   3   0  18     3619.40     3763.12    143.50 o 
   5   0  18      571.40      697.15     89.60 o 
  -6   1  18       97.37       -1.40     23.27 o 
  -5   1  18      158.64       -0.41      8.05 o 
  -4   1  18      311.10      406.36     21.54 o 
  -3   1  18        2.67       -3.53      9.87 o 
  -2   1  18      218.09      278.32     17.91 o 
  -1   1  18      182.00      243.69     12.99 o 
   0   1  18     1629.01     1699.76     19.40 o 
   1   1  18        9.05        7.69      6.20 o 
   2   1  18      922.57     1035.12     58.69 o 
   3   1  18       17.17       -1.78     32.48 o 
   5   1  18       23.34        0.71     32.13 o 
  -6   2  18       25.67        5.47     24.82 o 
  -5   2  18       71.91       28.81     20.11 o 
  -4   2  18      262.10      271.60     67.51 o 
  -3   2  18      258.11      328.80     22.82 o 
  -2   2  18      260.01      323.05     18.57 o 
  -1   2  18      719.46      882.15     18.50 o 
   0   2  18      180.99      160.23     13.35 o 
   1   2  18      691.54      778.70     30.76 o 
   2   2  18      250.91      226.99      8.47 o 
   3   2  18      852.24      846.93     25.78 o 
   4   2  18        0.62        0.00     16.53 o 
  -6   3  18        1.56        1.78     23.96 o 
  -5   3  18      344.38        1.75     36.36 o 
  -4   3  18      267.04      355.81     25.17 o 
  -3   3  18      310.61      410.71     22.49 o 
  -2   3  18      645.93      779.87     22.01 o 
  -1   3  18      402.34      401.94     14.51 o 
   0   3  18      122.09      131.64     15.36 o 
   1   3  18       50.15       47.02     12.16 o 
   2   3  18      510.83      428.99    265.22 o 
   3   3  18      321.87      294.93    155.82 o 
   4   3  18      273.90        0.01     17.28 o 
   5   3  18       40.25       -0.36     32.13 o 
  -6   4  18      165.83       -2.29     29.20 o 
  -5   4  18      188.03       91.51     46.82 o 
  -4   4  18      454.16      593.03     28.48 o 
  -3   4  18      328.92      418.38     27.01 o 
  -2   4  18      175.47      233.48     16.87 o 
  -1   4  18      886.07     1012.87     22.39 o 
   0   4  18       28.33       26.93     14.58 o 
   1   4  18       36.38       34.72     17.35 o 
   2   4  18        0.07        8.70     10.23 o 
   3   4  18       28.80       42.77     13.31 o 
   4   4  18        0.03       13.19     15.25 o 
   5   4  18       22.66       36.41     55.33 o 
  -5   5  18       15.16        3.69     15.77 o 
  -4   5  18      234.32      272.66     26.97 o 
  -3   5  18      301.94      346.90     26.52 o 
  -2   5  18      186.29      209.67     26.61 o 
  -1   5  18       40.44       59.65     10.63 o 
   0   5  18     1174.77     1396.78     42.76 o 
   1   5  18      263.59      315.78     83.52 o 
   2   5  18      187.79      217.62     58.84 o 
   3   5  18      484.98      480.45     29.93 o 
   4   5  18      237.72      194.87     70.18 o 
   5   5  18      432.08      509.03     88.53 o 
  -5   6  18       47.16       29.11     19.71 o 
  -4   6  18       67.45       59.17     23.72 o 
  -3   6  18       12.40       14.82     15.36 o 
  -2   6  18      256.12      244.44     20.66 o 
  -1   6  18      487.91      571.05     19.32 o 
   0   6  18       17.47       13.11      8.19 o 
   1   6  18      131.53      151.36     31.12 o 
   2   6  18      397.60      361.50    106.38 o 
   3   6  18      597.28      634.05     31.08 o 
   4   6  18      140.16      151.56     24.39 o 
   5   6  18      106.92       54.62     61.75 o 
  -5   7  18        2.86       -6.03     16.10 o 
  -4   7  18       89.05       76.12     27.34 o 
  -3   7  18        1.51       13.18     16.41 o 
  -2   7  18       12.12        7.75     13.72 o 
  -1   7  18        3.36       -3.98      9.68 o 
   0   7  18      316.66      313.36     40.18 o 
   1   7  18       83.14       63.07     20.46 o 
   2   7  18      527.06      578.81     34.65 o 
   3   7  18        2.23       -1.41     20.79 o 
   4   7  18       35.33       32.14     24.83 o 
  -4   8  18       15.82        2.94     16.13 o 
  -3   8  18      210.74      205.22     30.02 o 
  -2   8  18       20.01       39.74     22.10 o 
  -1   8  18       40.83       10.41     14.10 o 
   0   8  18       27.34       16.18      8.98 o 
   1   8  18       74.34       56.02     22.01 o 
   2   8  18       55.70       74.52     23.34 o 
   3   8  18      234.82      252.48     57.06 o 
   4   8  18        1.26       25.03     22.67 o 
  -4   9  18       21.12       20.34     26.75 o 
  -3   9  18       33.69       42.34     19.93 o 
  -2   9  18        4.11       12.81     16.83 o 
  -1   9  18        5.03        6.13     10.94 o 
   0   9  18       45.71       44.90     27.80 o 
   1   9  18        0.07        2.07     15.68 o 
   2   9  18       18.92       19.45     21.13 o 
   3   9  18        5.49        5.35     22.41 o 
   4   9  18       22.03        5.59     22.95 o 
  -3  10  18       44.53       24.05     20.87 o 
  -2  10  18       10.44       -3.57     18.92 o 
  -1  10  18        0.15       10.23     17.42 o 
   0  10  18       28.38       31.49     35.44 o 
   1  10  18       28.22       -1.67     19.90 o 
   2  10  18       37.10       29.35     26.50 o 
   3  10  18       58.67       70.97     36.13 o 
  -3  11  18       96.44       75.08     29.79 o 
  -2  11  18        0.20       -9.18     20.85 o 
  -1  11  18       17.17       -3.82     16.58 o 
   0  11  18       45.56       25.52     33.21 o 
   1  11  18       39.60       -3.91     22.25 o 
   2  11  18      105.02       54.57     39.41 o 
  -1  12  18      139.13       61.27     59.37 o 
   0  12  18       46.54       32.36     38.76 o 
   1  12  18        7.63        4.01     25.90 o 
  -6   1  19        6.38        1.74     24.96 o 
  -5   1  19       19.45       -1.86     20.70 o 
  -4   1  19       42.12       15.79     16.07 o 
  -3   1  19        1.29       -3.32     13.15 o 
  -2   1  19      120.43      122.25     14.88 o 
  -1   1  19        4.41       -2.94      7.49 o 
   0   1  19      201.06      182.97     14.93 o 
   1   1  19        0.20        7.40     25.11 o 
   2   1  19        1.02        0.04     16.53 o 
   3   1  19       69.24       -0.71     30.70 o 
   4   1  19       65.72       -0.36     29.99 o 
  -6   2  19       17.57        0.28     19.09 o 
  -5   2  19       22.66       -2.41     19.31 o 
  -4   2  19      127.33       55.32     34.87 o 
  -3   2  19        0.12       -7.76     11.55 o 
  -2   2  19      109.39      114.74     16.30 o 
  -1   2  19      100.94       95.01     17.30 o 
   0   2  19      903.66      969.84     25.52 o 
   1   2  19       21.54       22.92     17.65 o 
   2   2  19      202.13        2.86     35.34 o 
   3   2  19      177.29        0.00     27.13 o 
  -5   3  19       10.36       -0.85     19.88 o 
  -4   3  19        4.44        9.62     12.82 o 
  -3   3  19      282.17      346.77     22.54 o 
  -2   3  19        7.44       24.95     11.14 o 
  -1   3  19      426.27      467.82     18.21 o 
   0   3  19       80.13      107.53     17.27 o 
   1   3  19      714.93      791.11     24.30 o 
   2   3  19        0.61        6.94      7.83 o 
   3   3  19      305.52       -1.62     26.12 o 
   4   3  19      373.91        0.36     31.77 o 
   5   3  19       15.35       24.27     88.17 o 
  -5   4  19      225.00       12.90     34.80 o 
  -4   4  19      155.62      145.67     30.77 o 
  -3   4  19        3.66       -9.11     13.07 o 
  -2   4  19      438.13      524.68     22.73 o 
  -1   4  19      827.84      877.32     20.61 o 
   0   4  19        7.03        8.04     13.03 o 
   1   4  19       56.56       15.86     13.45 o 
   2   4  19      273.07       -2.30     29.91 o 
   3   4  19        0.30        9.17     14.68 o 
   4   4  19       72.81       76.16     74.96 o 
   5   4  19      184.84      175.63     75.32 o 
  -5   5  19      142.49        5.24     25.84 o 
  -4   5  19       74.37       80.20     20.77 o 
  -3   5  19      103.36      139.59     17.95 o 
  -2   5  19       14.82       31.36     14.49 o 
  -1   5  19      630.15      689.92     20.38 o 
   0   5  19       20.84        6.90     16.35 o 
   1   5  19      458.68      497.92    264.87 o 
   2   5  19      216.97      199.59     53.92 o 
   3   5  19      686.63      762.02     38.78 o 
   4   5  19       81.03       37.35     42.15 o 
   5   5  19      405.44      476.90     93.52 o 
  -5   6  19       24.71        2.04     23.21 o 
  -4   6  19      213.24      207.24     34.28 o 
  -3   6  19       88.32       89.12     19.28 o 
  -2   6  19      326.84      389.03     26.53 o 
  -1   6  19        4.59        8.86      9.91 o 
   0   6  19      346.30      368.42    112.06 o 
   1   6  19       16.19       10.96     15.84 o 
   2   6  19      374.15      500.03     33.86 o 
   3   6  19       43.59       13.52     15.60 o 
   4   6  19      179.35      142.30     71.13 o 
  -4   7  19      298.72      273.63     63.12 o 
  -3   7  19       81.94       87.81     22.70 o 
  -2   7  19      348.72      425.06     25.59 o 
  -1   7  19      995.21     1128.52     53.88 o 
   0   7  19        6.33       13.24     21.05 o 
   1   7  19      438.71      549.33     35.06 o 
   2   7  19      114.53      111.24     44.56 o 
   3   7  19      160.10      175.71     38.57 o 
   4   7  19       41.10       41.27     21.97 o 
  -4   8  19       25.95       43.37     25.29 o 
  -3   8  19        5.04        3.98     15.60 o 
  -2   8  19      377.08      417.59     30.18 o 
  -1   8  19        2.84       12.76     10.56 o 
   0   8  19      600.81      755.44    139.08 o 
   1   8  19        6.17        6.26     16.45 o 
   2   8  19      958.45     1125.23     52.76 o 
   3   8  19        5.13        5.61     17.08 o 
   4   8  19      266.14      304.97     36.12 o 
  -3   9  19      148.49      116.52     25.57 o 
  -2   9  19        0.52        5.10     16.22 o 
  -1   9  19      301.95      272.99     70.76 o 
   0   9  19        3.27       10.63     19.51 o 
   1   9  19      275.49      310.59     81.77 o 
   2   9  19       22.21       46.97     26.39 o 
   3   9  19      859.58     1099.21     55.92 o 
  -3  10  19        1.00       12.60     18.94 o 
  -2  10  19       76.85       64.26     35.38 o 
  -1  10  19       65.70       22.65     30.17 o 
   0  10  19      362.97      350.28    122.14 o 
   1  10  19       24.36       49.58     34.04 o 
   2  10  19      633.97      693.16     47.25 o 
  -2  11  19        0.87      -10.26     20.45 o 
  -1  11  19      323.00      264.83    178.19 o 
   0  11  19       28.23       13.14     31.40 o 
   1  11  19       11.45       15.22     31.17 o 
  -5   0  20      305.07       -6.31     29.59 o 
  -4   0  20       47.97       25.09     25.01 o 
  -3   0  20      109.19       88.42     79.42 o 
  -2   0  20        1.79        3.96     20.35 o 
  -1   0  20      344.88      430.14     20.59 o 
   0   0  20      873.55      807.75     33.84 o 
   1   0  20      278.31        4.64     37.48 o 
   4   0  20      525.88      692.87     95.67 o 
  -5   1  20       73.81        3.01     23.15 o 
  -4   1  20      216.50      218.51     64.86 o 
  -3   1  20       74.88       67.30     16.22 o 
  -2   1  20      400.36      566.46     21.95 o 
  -1   1  20       10.68       11.09     10.17 o 
   0   1  20      472.68      579.04     24.20 o 
   1   1  20       83.21        0.00     24.63 o 
   2   1  20     1056.49     1373.60    101.02 o 
  -5   2  20      177.44       -1.82     20.14 o 
  -4   2  20        3.95        7.40     15.08 o 
  -3   2  20      460.67      656.33     25.93 o 
  -2   2  20        1.91       -2.93      9.23 o 
  -1   2  20      594.04      734.56     19.70 o 
   0   2  20      323.14      371.96    203.29 o 
   1   2  20      393.58      462.65     24.83 o 
   2   2  20        0.63        3.93     38.20 o 
   3   2  20      242.11       -0.01     21.20 o 
  -5   3  20       23.35        3.28     23.99 o 
  -4   3  20      266.62      303.30     76.31 o 
  -3   3  20       22.63       19.77     17.43 o 
  -2   3  20      965.47     1138.59     30.04 o 
  -1   3  20      297.81      306.24     33.53 o 
   0   3  20      138.23       83.69     52.04 o 
   1   3  20        2.06        0.26      5.82 o 
   2   3  20      440.28      435.82     47.21 o 
   3   3  20        5.21        1.07     25.37 o 
   4   3  20      163.52       -0.71     36.77 o 
  -5   4  20      139.41        2.01     20.54 o 
  -4   4  20       23.73       28.16     16.41 o 
  -3   4  20       84.72       94.92     18.15 o 
  -2   4  20       48.60       51.61     15.14 o 
  -1   4  20     1069.61     1151.59     46.74 o 
   0   4  20       80.99       41.76     27.20 o 
   1   4  20      859.94      986.03     34.49 o 
   2   4  20        2.01        3.04     10.07 o 
   3   4  20      212.62      187.09    155.28 o 
   4   4  20      191.81      133.21    124.40 o 
  -5   5  20        0.12       -0.37     16.60 o 
  -4   5  20      118.10      123.35     22.99 o 
  -3   5  20       60.53       77.34     19.41 o 
  -2   5  20      292.07      330.96     25.91 o 
  -1   5  20      305.70      312.96     49.41 o 
   0   5  20      537.10      664.34     31.17 o 
   1   5  20      135.12      135.92     43.52 o 
   2   5  20      217.09        1.43     32.94 o 
   3   5  20       12.56       26.59     46.25 o 
   4   5  20      105.43       77.75     75.14 o 
  -4   6  20       20.62       17.79     21.19 o 
  -3   6  20      222.33      217.17     22.94 o 
  -2   6  20       35.94       14.41     15.05 o 
  -1   6  20      190.49      159.40     34.14 o 
   0   6  20        0.56        3.77     15.48 o 
   1   6  20      126.33      131.45     38.64 o 
   2   6  20       11.24       -0.49     13.66 o 
   3   6  20       19.23       -0.02     28.20 o 
   4   6  20        1.27       17.13     89.60 o 
  -4   7  20       16.41       25.13     19.82 o 
  -3   7  20        0.01       -0.39     13.35 o 
  -2   7  20       45.68       36.70     15.33 o 
  -1   7  20       50.26       20.16     24.28 o 
   0   7  20       63.52       62.25     31.45 o 
   1   7  20        8.95       15.77     19.01 o 
   2   7  20        4.21        6.41     16.25 o 
   3   7  20      350.14      296.78     39.76 o 
  -3   8  20       22.26       28.06     24.61 o 
  -2   8  20       19.08        5.48     15.56 o 
  -1   8  20       27.96       30.33     22.55 o 
   0   8  20       11.86       28.36     21.80 o 
   1   8  20       86.26       87.28     27.82 o 
   2   8  20       65.00       57.83     25.46 o 
   3   8  20      347.51      390.05     35.21 o 
  -3   9  20        4.51        6.66     20.46 o 
  -2   9  20       38.48        5.14     14.83 o 
  -1   9  20       37.40       25.81     34.04 o 
   0   9  20        3.33       -1.92     19.10 o 
   1   9  20       28.98       34.66     24.19 o 
   2   9  20       68.75       68.32     32.19 o 
  -2  10  20       15.11       24.50     34.43 o 
  -1  10  20       39.31        2.52     26.34 o 
   0  10  20        2.95       -6.44     27.17 o 
   1  10  20      127.91       92.36     33.16 o 
  -5   1  21       13.90       -0.87     21.97 o 
  -4   1  21        8.39       10.91     15.29 o 
  -3   1  21       12.50       15.08     18.57 o 
  -2   1  21       57.99       36.07     20.39 o 
  -1   1  21       16.82       11.32      8.44 o 
   0   1  21        0.74       -6.07     10.00 o 
   1   1  21        7.82        8.92     41.76 o 
   3   1  21       50.55        0.00     25.70 o 
  -5   2  21       10.66        1.94     18.37 o 
  -4   2  21        0.89      -12.27     14.44 o 
  -3   2  21       91.95      128.16     26.68 o 
  -2   2  21       23.48       28.14     16.77 o 
  -1   2  21       78.42       43.69     15.47 o 
   0   2  21       51.04       20.93     16.63 o 
   1   2  21       16.86        3.18     25.99 o 
   2   2  21      541.04      606.86     61.08 o 
   3   2  21       35.03        0.36     33.55 o 
  -5   3  21       89.71        0.82     18.37 o 
  -4   3  21       26.10       28.66     16.92 o 
  -3   3  21       93.37       89.87     20.99 o 
  -2   3  21        9.49       11.45     13.17 o 
  -1   3  21       29.00        5.88      6.38 o 
   0   3  21      115.92       58.27     27.05 o 
   1   3  21       62.54       17.58     19.04 o 
   2   3  21       30.87        6.31     31.73 o 
   3   3  21      136.41       -0.36     33.91 o 
  -4   4  21       81.02       45.26     19.93 o 
  -3   4  21        2.70        6.68     11.70 o 
  -2   4  21      361.57      483.96     24.15 o 
  -1   4  21       36.57       17.42     19.29 o 
   0   4  21      167.38      139.70     47.76 o 
   1   4  21       21.41        5.98     12.38 o 
   2   4  21      438.35      578.56     63.94 o 
   3   4  21      118.90       80.64     79.60 o 
   4   4  21       39.68       58.54     68.18 o 
  -4   5  21        8.26        5.23     18.33 o 
  -3   5  21       95.15      122.65     19.78 o 
  -2   5  21        2.93        2.90     11.06 o 
  -1   5  21      577.55      708.17     32.84 o 
   0   5  21       56.14       50.36     21.43 o 
   1   5  21      266.49       -0.01     20.07 o 
   2   5  21       62.79       -0.99     33.89 o 
   3   5  21       37.48       39.13     71.27 o 
   4   5  21      115.39      170.27     81.39 o 
  -4   6  21      216.72      221.46     37.08 o 
  -3   6  21        2.74        0.52     12.91 o 
  -2   6  21      570.93      712.02     33.33 o 
  -1   6  21       40.24       15.84     23.18 o 
   0   6  21      338.04      429.03    120.07 o 
   1   6  21      298.74      311.33     88.19 o 
   2   6  21      396.61      426.67    109.19 o 
   3   6  21       47.53       33.94     45.67 o 
  -3   7  21      292.63      270.06     30.33 o 
  -2   7  21        2.82       -3.60     18.66 o 
  -1   7  21      203.79        0.33     19.36 o 
   0   7  21       66.10       44.08     25.56 o 
   1   7  21      264.84      312.95     93.76 o 
   2   7  21        3.14       -0.11     17.04 o 
   3   7  21       91.35      161.71     83.17 o 
  -3   8  21       11.12        3.53     15.97 o 
  -2   8  21       99.88      141.79     48.29 o 
  -1   8  21       93.54       66.23     54.74 o 
   0   8  21      245.52      228.11     79.84 o 
   1   8  21       10.96        6.00     19.88 o 
   2   8  21        2.27       20.17     21.98 o 
  -2   9  21       29.22       29.06     29.75 o 
  -1   9  21       70.10       63.22     32.41 o 
   0   9  21      150.43      155.76     42.06 o 
   1   9  21      175.34      152.92     39.21 o 
  -4   0  22        5.80       -8.40     19.51 o 
  -3   0  22      474.49      609.06     42.04 o 
  -2   0  22        3.76        5.60     15.63 o 
  -1   0  22      127.78      107.81     36.35 o 
   0   0  22      219.33       -2.86     36.41 o 
   3   0  22        2.79        0.36     33.20 o 
  -4   1  22      107.87      109.76     26.65 o 
  -3   1  22       21.54       22.39     20.35 o 
  -2   1  22      382.21      517.61     30.81 o 
  -1   1  22      402.36      381.62    190.98 o 
   0   1  22       14.19        3.57     36.77 o 
   1   1  22      188.17        6.78     43.55 o 
   2   1  22      190.72        2.50     41.76 o 
   4   1  22        2.80        1.43     43.55 o 
  -4   2  22       63.68       55.55     20.05 o 
  -3   2  22      101.54      138.77     22.30 o 
  -2   2  22       55.83       46.10     19.23 o 
  -1   2  22      316.91      455.02     35.08 o 
   1   2  22      240.31       -2.14     38.55 o 
   2   2  22      341.01       -3.21     43.55 o 
   4   2  22      166.91        2.14     47.48 o 
  -4   3  22       54.30       30.73     18.91 o 
  -3   3  22       16.00       23.09     17.59 o 
  -2   3  22      270.05      272.23     69.40 o 
  -1   3  22      131.15       11.18     18.38 o 
   0   3  22      594.05      706.02     48.66 o 
   1   3  22       88.12       -1.78     37.12 o 
   2   3  22      279.44        2.14     41.05 o 
   3   3  22      152.78       -0.89     28.14 o 
  -4   4  22        6.81       11.83     16.34 o 
  -3   4  22      102.62       90.25     31.03 o 
  -2   4  22       95.48       59.43     34.72 o 
  -1   4  22      338.30      416.98     81.72 o 
   0   4  22      192.78        1.27     25.37 o 
   1   4  22      142.56        3.82     30.28 o 
   2   4  22      126.57       -0.79     26.74 o 
   3   4  22       47.52       29.61     44.41 o 
  -3   5  22        6.14        8.84     13.37 o 
  -2   5  22      161.65       59.63     52.30 o 
  -1   5  22        4.13        2.93     20.41 o 
   0   5  22      167.64      144.93     57.19 o 
   1   5  22      137.15        6.68     33.04 o 
   2   5  22       87.76        1.54     47.18 o 
   3   5  22       91.75       68.06     66.75 o 
  -3   6  22      196.08      136.22     47.31 o 
  -2   6  22       10.19        7.35     19.83 o 
  -1   6  22        7.97        3.01     17.15 o 
   0   6  22       88.69       48.18     28.70 o 
   1   6  22       40.74       22.27     21.78 o 
   2   6  22       30.13       -0.49     26.62 o 
   3   6  22      110.49       53.09     52.12 o 
  -2   7  22       14.28       14.31     33.66 o 
  -1   7  22       62.14       10.24     21.82 o 
   0   7  22      180.42      180.41     51.53 o 
   1   7  22       62.18       59.77     28.72 o 
   2   7  22       47.96        8.21     53.19 o 
  -2   8  22       28.94       65.31     38.35 o 
  -1   8  22        3.31      -13.68     24.02 o 
   0   8  22       12.70        9.62     21.98 o 
   1   8  22       11.27       11.22     21.40 o 
  -4   1  23        5.78       20.67     16.37 o 
  -3   1  23       33.15       27.83     16.61 o 
  -2   1  23        6.87        5.01     11.39 o 
  -1   1  23      163.09        0.36     29.63 o 
   0   1  23       37.15       -3.21     38.55 o 
  -3   2  23       16.86       21.48     17.69 o 
  -2   2  23       59.86       34.88     34.98 o 
  -1   2  23       29.86       -0.47     12.80 o 
  -3   3  23       66.65       56.57     24.39 o 
  -2   3  23       63.91       -1.83     20.99 o 
  -1   3  23       72.31        7.42     17.56 o 
   1   3  23      171.10        5.35     46.76 o 
   2   3  23       97.71        4.63     33.82 o 
  -3   4  23        1.78        0.38     14.52 o 
  -2   4  23      192.13       15.30     23.17 o 
  -1   4  23      130.51       40.71     25.66 o 
   0   4  23       64.93       -2.70     28.38 o 
   1   4  23      137.56       -2.75     31.54 o 
   2   4  23       38.72       -5.91     35.82 o 
  -3   5  23      116.82       60.37     46.71 o 
  -2   5  23       61.69       11.88     19.31 o 
  -1   5  23      489.26      554.60    112.17 o 
   0   5  23       53.39       35.88     25.63 o 
   1   5  23      186.08        1.43     30.04 o 
   2   5  23      203.65        6.28     37.72 o 
  -2   6  23      154.68       90.94     56.60 o 
  -1   6  23       75.32       45.99     30.74 o 
   0   6  23       71.52       42.65     21.66 o 
   1   6  23      427.84      481.48    321.27 o 
   2   6  23      266.16        2.94     35.19 o 
  -1   7  23       16.89       18.97     26.73 o 
   0   7  23      277.67      255.16     75.74 o 
   1   7  23       32.12       -1.07     41.05 o 
  -3   0  24       83.17       90.14     30.23 o 
  -2   0  24      216.59       16.42     45.33 o 
   1   0  24      168.99       -2.86     44.26 o 
  -3   1  24       84.47      112.41     20.35 o 
  -2   1  24      185.25       20.35     46.05 o 
  -1   1  24       25.69       19.99     48.90 o 
   0   1  24        7.11        6.07     44.62 o 
   1   1  24      167.56        0.36     33.91 o 
   2   1  24       25.82       -1.78     44.98 o 
  -3   2  24       44.51       74.31     34.00 o 
  -2   2  24      322.10      291.01    185.09 o 
  -1   2  24      167.76        6.25     31.05 o 
   0   2  24      105.70       -0.71     35.70 o 
  -2   3  24        4.75        4.18     19.00 o 
  -1   3  24      427.24      491.96    290.93 o 
   0   3  24        1.34        9.80     41.57 o 
  -2   4  24      138.07       -6.69     23.96 o 
  -1   4  24      142.22       15.24     35.46 o 
   0   4  24      235.51       -4.74     39.19 o 
   1   4  24        5.63       -8.92     52.83 o 
  -1   5  24       54.27        1.88     24.84 o 
   0   5  24      111.62       -1.77     29.76 o 
   1   5  24       64.28       -1.54     30.41 o 
  -1   1  25       68.55        6.78     45.33 o 
   1   1  25        0.05        0.71     39.27 o 
   0   2  25       74.15       -3.93     45.33 o 
   1   2  25       10.11        2.50     46.76 o 
  -1   3  25       16.04        1.78     39.62 o 
   0   3  25      154.86       -0.71     37.48 o 
                                                 
